# Supplementary material for: Global analysis of tRNA and translation factor expression reveals a dynamic landscape of translational regulation in human cancers
Source: Commun Biol. 2018 Dec 21;1:234. doi: 10.1038/s42003-018-0239-8 (PMC6303286; doi:10.1038/s42003-018-0239-8)
Supplement: Supplementary file 2 — Supplementary Data [file 42003_2018_239_MOESM2_ESM.xlsx]

## Sheet: tRNA Level
	Supplementary Data 1 - related to Figure 2
Cancer type	tRNA gene	p-value	FDR	Fold change	Tumor expression (log2)	Normal expression (log2)	Anti-codon	Codon	Amino Acid
BLCA	tRNA-Ala-AGC-1-1	0.000867236	0.0128515	4.31859	5.73276	3.6222	AGC	GCT	Ala
BLCA	tRNA-Ala-AGC-2-2	0.00211058	0.0203143	1.5376	7.3852	6.76451	AGC	GCT	Ala
BLCA	tRNA-Ala-AGC-3-1	0.00290628	0.0241234	-1.65688	10.9558	11.6842	AGC	GCT	Ala
BLCA	tRNA-Ala-AGC-4-1	0.000186437	0.00508971	1.73337	8.7379	7.94432	AGC	GCT	Ala
BLCA	tRNA-Ala-AGC-5-1	0.00133082	0.0162871	2.12253	4.2601	3.17432	AGC	GCT	Ala
BLCA	tRNA-Ala-AGC-8-1	0.00180934	0.0188907	1.81881	6.71766	5.85467	AGC	GCT	Ala
BLCA	tRNA-Ala-AGC-8-2	0.00189943	0.0193931	2.46008	6.01253	4.71382	AGC	GCT	Ala
BLCA	tRNA-Ala-ATC-chr6-102	0.000389492	0.00799085	3.27523	3.85203	2.14044	ATC	GAT	Ala
BLCA	tRNA-Ala-CGC-1-1	0.000237412	0.00577287	1.58523	7.92736	7.26267	CGC	GCG	Ala
BLCA	tRNA-Ala-CGC-2-1	0.00340258	0.026987	1.66142	8.75297	8.02055	CGC	GCG	Ala
BLCA	tRNA-Ala-CGC-3-1	0.00237217	0.0215738	1.50853	8.07646	7.48332	CGC	GCG	Ala
BLCA	tRNA-Ala-TGC-1-1	0.000429124	0.00852712	1.82013	6.13219	5.26815	TGC	GCA	Ala
BLCA	tRNA-Ala-TGC-2-1	0.000788614	0.0123657	2.00491	7.86908	6.86554	TGC	GCA	Ala
BLCA	tRNA-Ala-TGC-3-1	0.000699624	0.0118355	1.60629	7.92378	7.24005	TGC	GCA	Ala
BLCA	tRNA-Ala-TGC-3-2	7.27582e-05	0.00269412	1.73519	8.80504	8.00995	TGC	GCA	Ala
BLCA	tRNA-Ala-TGC-5-1	6.6299e-05	0.00266832	2.54233	5.93657	4.59042	TGC	GCA	Ala
BLCA	tRNA-Ala-TGC-6-1	1.84318e-05	0.0011354	2.17095	6.22701	5.10868	TGC	GCA	Ala
BLCA	tRNA-Ala-TGC-7-1	0.00120412	0.0153946	1.95138	5.7884	4.8239	TGC	GCA	Ala
BLCA	tRNA-Ala-TGC-8-1	0.000963983	0.0133943	1.9483	5.75927	4.79706	TGC	GCA	Ala
BLCA	tRNA-Arg-ACG-1-1	5.45e-06	0.000592511	3.12016	8.66903	7.02741	ACG	CGT	Arg
BLCA	tRNA-Arg-ACG-1-2	1.81208e-05	0.0011354	3.36772	8.59284	6.84107	ACG	CGT	Arg
BLCA	tRNA-Arg-ACG-1-3	1.11894e-05	0.000916668	3.66844	8.66692	6.79175	ACG	CGT	Arg
BLCA	tRNA-Arg-ACG-2-1	7.1277e-05	0.00269412	2.82887	9.24415	7.74393	ACG	CGT	Arg
BLCA	tRNA-Arg-ACG-2-2	1.46217e-05	0.00100077	3.67534	8.90093	7.02305	ACG	CGT	Arg
BLCA	tRNA-Arg-ACG-2-3	9.58e-06	0.000842844	3.09723	8.27832	6.64734	ACG	CGT	Arg
BLCA	tRNA-Arg-ACG-2-4	3.68921e-05	0.00184261	3.28808	9.12791	7.41067	ACG	CGT	Arg
BLCA	tRNA-Arg-CCG-1-1	3.42e-06	0.000486397	6.513	10.1362	7.43289	CCG	CGG	Arg
BLCA	tRNA-Arg-CCG-1-2	1.69e-06	0.000325953	6.84451	10.4743	7.69939	CCG	CGG	Arg
BLCA	tRNA-Arg-CCG-1-3	1.91e-06	0.000325953	7.56501	10.4379	7.51851	CCG	CGG	Arg
BLCA	tRNA-Arg-CCG-2-1	0.001253	0.0158598	1.75145	10.9907	10.1822	CCG	CGG	Arg
BLCA	tRNA-Arg-CCT-3-1	0.00312074	0.0250745	-1.57731	8.27783	8.9353	CCT	AGG	Arg
BLCA	tRNA-Arg-CCT-5-1	0.000197971	0.0051684	-2.39994	7.36109	8.62409	CCT	AGG	Arg
BLCA	tRNA-Arg-TCG-1-1	7.87e-06	0.000726911	4.59742	10.5113	8.31049	TCG	CGA	Arg
BLCA	tRNA-Arg-TCG-3-1	4.76e-06	0.000549821	4.77993	9.80469	7.5477	TCG	CGA	Arg
BLCA	tRNA-Arg-TCT-1-1	7.13e-06	0.000693351	5.59335	11.2513	8.76755	TCT	AGA	Arg
BLCA	tRNA-Arg-TCT-2-1	9.89296e-05	0.00326468	4.16145	6.66155	4.60446	TCT	AGA	Arg
BLCA	tRNA-Arg-TCT-3-1	2.21809e-05	0.00128095	7.15718	6.7354	3.89601	TCT	AGA	Arg
BLCA	tRNA-Arg-TCT-3-2	0.000617088	0.0110716	3.90523	7.09131	5.1259	TCT	AGA	Arg
BLCA	tRNA-Arg-TCT-4-1	4.71e-06	0.000549821	6.69839	6.93047	4.18666	TCT	AGA	Arg
BLCA	tRNA-Arg-TCT-5-1	4.14e-06	0.00054596	6.73366	6.46983	3.71844	TCT	AGA	Arg
BLCA	tRNA-Asn-GTT-10-1	0.000691381	0.0118355	2.42109	5.23174	3.95609	GTT	AAC	Asn
BLCA	tRNA-Asn-GTT-12-1	0.000714832	0.011901	2.86405	4.92646	3.4084	GTT	AAC	Asn
BLCA	tRNA-Asn-GTT-15-1	0.000114663	0.00353163	-4.72996	1.28851	3.53034	GTT	AAC	Asn
BLCA	tRNA-Asn-GTT-16-2	0.00306108	0.0248108	2.06791	4.94364	3.89547	GTT	AAC	Asn
BLCA	tRNA-Asn-GTT-16-3	0.00146368	0.0169055	2.55954	5.21824	3.86236	GTT	AAC	Asn
BLCA	tRNA-Asn-GTT-18-1	7.43508e-05	0.00269412	-4.29772	1.4726	3.57617	GTT	AAC	Asn
BLCA	tRNA-Asn-GTT-20-1	0.00224252	0.0209302	-2.15018	0.732345	1.8368	GTT	AAC	Asn
BLCA	tRNA-Asp-GTC-1-1	0.00201679	0.0195132	2.94122	6.50583	4.94941	GTC	GAC	Asp
BLCA	tRNA-Asp-GTC-2-6	0.000112784	0.00353163	2.71449	7.07993	5.63925	GTC	GAC	Asp
BLCA	tRNA-Asp-GTC-2-7	0.00139805	0.0167766	1.89086	7.41637	6.49733	GTC	GAC	Asp
BLCA	tRNA-Asp-GTC-2-9	0.002486	0.0218768	1.70479	8.1031	7.33351	GTC	GAC	Asp
BLCA	tRNA-Asp-GTC-4-1	0.00195007	0.0194249	-1.94378	3.1588	4.11766	GTC	GAC	Asp
BLCA	tRNA-Asp-GTC-5-1	0.00478167	0.0336529	2.52631	6.61632	5.27929	GTC	GAC	Asp
BLCA	tRNA-Cys-GCA-1-1	0.00242815	0.0215738	2.50887	4.53773	3.21069	GCA	TGC	Cys
BLCA	tRNA-Cys-GCA-13-1	0.000889187	0.0129387	3.17696	3.62283	1.95518	GCA	TGC	Cys
BLCA	tRNA-Cys-GCA-15-1	0.00298946	0.0244448	2.06404	3.22193	2.17646	GCA	TGC	Cys
BLCA	tRNA-Cys-GCA-19-1	1.75e-06	0.000325953	6.15551	3.98272	1.36084	GCA	TGC	Cys
BLCA	tRNA-Cys-GCA-2-1	4.00934e-05	0.00194981	3.4158	7.50222	5.72999	GCA	TGC	Cys
BLCA	tRNA-Cys-GCA-2-2	0.00163572	0.0178134	3.02678	7.88816	6.29038	GCA	TGC	Cys
BLCA	tRNA-Cys-GCA-22-1	0.00100842	0.0138042	2.7458	2.44647	0.989239	GCA	TGC	Cys
BLCA	tRNA-Cys-GCA-2-4	0.00197881	0.0194249	1.55641	7.8652	7.22698	GCA	TGC	Cys
BLCA	tRNA-Cys-GCA-5-1	0.000162415	0.00476417	6.90653	6.31965	3.53169	GCA	TGC	Cys
BLCA	tRNA-Cys-GCA-6-1	0.00011438	0.00353163	2.03177	6.81608	5.79335	GCA	TGC	Cys
BLCA	tRNA-Cys-GCA-8-1	0.000256445	0.00599886	3.90305	4.83746	2.87286	GCA	TGC	Cys
BLCA	tRNA-Cys-GCA-9-1	0.000447375	0.00861197	3.203	3.68233	2.0029	GCA	TGC	Cys
BLCA	tRNA-Cys-GCA-9-2	3.46141e-05	0.00177686	4.28211	3.34336	1.24503	GCA	TGC	Cys
BLCA	tRNA-Cys-GCA-9-3	0.000856457	0.0128515	3.47578	3.00836	1.21102	GCA	TGC	Cys
BLCA	tRNA-Cys-GCA-9-4	0.000739222	0.0120892	3.07602	3.32382	1.70276	GCA	TGC	Cys
BLCA	tRNA-Cys-GCA-chr5-2	0.00466005	0.0330188	2.02194	4.11959	3.10385	GCA	TGC	Cys
BLCA	tRNA-Gln-CTG-12-1	0.00464226	0.0330188	2.29063	3.47699	2.28125	CTG	CAG	Gln
BLCA	tRNA-Gln-CTG-1-3	0.000345039	0.00732911	-1.61607	10.6821	11.3746	CTG	CAG	Gln
BLCA	tRNA-Gln-CTG-1-4	0.000210388	0.00532598	-1.64826	10.9148	11.6357	CTG	CAG	Gln
BLCA	tRNA-Gln-CTG-2-1	0.000187284	0.00508971	-1.64248	10.6809	11.3967	CTG	CAG	Gln
BLCA	tRNA-Gln-CTG-3-1	0.000248474	0.00588692	-1.83566	6.39286	7.26916	CTG	CAG	Gln
BLCA	tRNA-Gln-CTG-3-2	0.000730576	0.0120545	-1.5976	6.32397	6.99988	CTG	CAG	Gln
BLCA	tRNA-Gln-CTG-4-1	0.000443594	0.00861197	-1.61966	7.51745	8.21313	CTG	CAG	Gln
BLCA	tRNA-Gln-CTG-4-2	0.000983477	0.0135632	-1.69814	6.33838	7.10234	CTG	CAG	Gln
BLCA	tRNA-Gln-CTG-7-1	0.000282361	0.00636346	-2.03792	5.86473	6.89183	CTG	CAG	Gln
BLCA	tRNA-Gln-TTG-3-1	0.00081251	0.0123657	-1.6547	10.127	10.8536	TTG	CAA	Gln
BLCA	tRNA-Gln-TTG-3-2	0.000179948	0.00503855	-1.70941	10.1514	10.9249	TTG	CAA	Gln
BLCA	tRNA-Gln-TTG-3-3	0.000704494	0.0118355	-1.71219	10.0997	10.8755	TTG	CAA	Gln
BLCA	tRNA-Glu-CTC-3-1	0.00151211	0.0172493	2.1147	7.70409	6.62364	CTC	GAG	Glu
BLCA	tRNA-Glu-TTC-9-1	0.000806322	0.0123657	1.9134	9.65132	8.71518	TTC	GAA	Glu
BLCA	tRNA-Gly-CCC-1-1	0.00349814	0.0275088	2.13347	11.3473	10.2541	CCC	GGG	Gly
BLCA	tRNA-Gly-CCC-1-2	0.00172433	0.0183135	1.93923	10.0746	9.11907	CCC	GGG	Gly
BLCA	tRNA-Gly-GCC-1-1	0.00163184	0.0178134	2.33169	9.57484	8.35346	GCC	GGC	Gly
BLCA	tRNA-Gly-GCC-1-2	0.00118056	0.0152564	2.40036	9.5976	8.33435	GCC	GGC	Gly
BLCA	tRNA-Gly-GCC-1-3	0.00116385	0.0151464	2.56681	9.60193	8.24196	GCC	GGC	Gly
BLCA	tRNA-Gly-GCC-1-4	0.00120791	0.0153946	2.52116	9.67354	8.33945	GCC	GGC	Gly
BLCA	tRNA-Gly-GCC-2-1	0.00465455	0.0330188	1.82784	11.5051	10.635	GCC	GGC	Gly
BLCA	tRNA-Gly-GCC-2-5	0.00139726	0.0167766	1.97108	10.1808	9.20179	GCC	GGC	Gly
BLCA	tRNA-Gly-GCC-2-6	0.00375647	0.0286958	1.76626	10.2024	9.38166	GCC	GGC	Gly
BLCA	tRNA-Gly-GCC-5-1	0.000633546	0.0111504	2.13936	10.1685	9.07136	GCC	GGC	Gly
BLCA	tRNA-His-GTG-1-1	0.00216848	0.0204457	1.75203	11.2655	10.4564	GTG	CAC	His
BLCA	tRNA-His-GTG-1-5	1.19048e-05	0.000916668	-4.17575	9.85205	11.9141	GTG	CAC	His
BLCA	tRNA-His-GTG-1-6	0.000177722	0.00503855	-3.32402	12.4908	14.2237	GTG	CAC	His
BLCA	tRNA-His-GTG-1-8	0.00220289	0.0206647	1.71158	11.272	10.4966	GTG	CAC	His
BLCA	tRNA-Ile-AAT-1-1	0.00443306	0.0321545	1.65847	5.70271	4.97285	AAT	ATT	Ile
BLCA	tRNA-Ile-AAT-2-1	0.00216518	0.0204457	1.83065	5.44481	4.57245	AAT	ATT	Ile
BLCA	tRNA-Ile-AAT-5-1	0.00188508	0.0193535	2.01522	5.90593	4.895	AAT	ATT	Ile
BLCA	tRNA-Ile-AAT-5-4	0.00283709	0.0237237	1.5546	5.56516	4.92862	AAT	ATT	Ile
BLCA	tRNA-Ile-AAT-6-1	0.000814954	0.0123657	2.83227	4.43952	2.93756	AAT	ATT	Ile
BLCA	tRNA-Ile-AAT-8-1	0.000591385	0.0107145	3.96707	6.83858	4.8505	AAT	ATT	Ile
BLCA	tRNA-Ile-AAT-9-1	0.00260614	0.0224007	-1.98244	1.05001	2.03729	AAT	ATT	Ile
BLCA	tRNA-Ile-GAT-1-3	0.00197422	0.0194249	2.27737	3.82999	2.64262	GAT	ATC	Ile
BLCA	nmt-tRNA-Leu-TAA-4-1	0.00148727	0.0170713	2.25629	5.91007	4.73612	TAA	TTA	Leu
BLCA	tRNA-Leu-AAG-1-1	0.000386488	0.00799085	1.86522	8.85428	7.95493	AAG	CTT	Leu
BLCA	tRNA-Leu-AAG-1-2	0.00163868	0.0178134	1.58997	8.73146	8.06246	AAG	CTT	Leu
BLCA	tRNA-Leu-AAG-1-3	7.93224e-05	0.002819	2.02427	8.83256	7.81516	AAG	CTT	Leu
BLCA	tRNA-Leu-AAG-2-1	9.34e-07	0.000287632	2.07756	7.94546	6.89057	AAG	CTT	Leu
BLCA	tRNA-Leu-AAG-2-2	5.90035e-05	0.00247815	2.0514	8.95605	7.91945	AAG	CTT	Leu
BLCA	tRNA-Leu-AAG-2-3	1.94e-06	0.000325953	2.08798	7.98541	6.9233	AAG	CTT	Leu
BLCA	tRNA-Leu-AAG-2-4	1.78019e-05	0.0011354	2.34029	8.10085	6.87416	AAG	CTT	Leu
BLCA	tRNA-Leu-AAG-3-1	1.68e-07	0.000103711	2.01702	7.9223	6.91008	AAG	CTT	Leu
BLCA	tRNA-Leu-AAG-7-1	0.00197751	0.0194249	2.76661	2.20216	0.73404	AAG	CTT	Leu
BLCA	tRNA-Leu-CAG-chr9-7	1.90825e-05	0.00113756	2.85807	2.94453	1.42948	CAG	CTG	Leu
BLCA	tRNA-Leu-TAG-1-1	0.00146099	0.0169055	1.70048	8.76742	8.00148	TAG	CTA	Leu
BLCA	tRNA-Leu-TAG-2-1	0.00167724	0.0180206	1.74275	7.22982	6.42846	TAG	CTA	Leu
BLCA	tRNA-Lys-CTT-1-2	0.00198664	0.0194249	2.03477	6.46209	5.43722	CTT	AAG	Lys
BLCA	tRNA-Lys-CTT-2-2	0.000396805	0.00799085	2.7115	6.18548	4.74639	CTT	AAG	Lys
BLCA	tRNA-Lys-CTT-2-4	0.000693805	0.0118355	2.74259	6.44053	4.98499	CTT	AAG	Lys
BLCA	tRNA-Lys-CTT-2-5	0.000577448	0.0105656	2.57629	5.90836	4.54307	CTT	AAG	Lys
BLCA	tRNA-Lys-CTT-4-1	0.00112638	0.0149752	3.51489	6.41609	4.60261	CTT	AAG	Lys
BLCA	tRNA-Lys-TTT-14-1	0.000632578	0.0111504	2.56674	4.58799	3.22806	TTT	AAA	Lys
BLCA	tRNA-Lys-TTT-2-1	0.00236533	0.0215738	-1.98724	2.24411	3.23488	TTT	AAA	Lys
BLCA	tRNA-Lys-TTT-7-1	0.000816351	0.0123657	2.00353	1.59434	0.591798	TTT	AAA	Lys
BLCA	tRNA-Met-CAT-3-1	0.000873796	0.0128515	2.5931	4.53414	3.15946	CAT	ATG	Met
BLCA	tRNA-Met-CAT-6-1	0.00478935	0.0336529	1.63048	7.0483	6.343	CAT	ATG	Met
BLCA	tRNA-Phe-GAA-10-1	6.95441e-05	0.00269412	4.42037	5.40893	3.26477	GAA	TTC	Phe
BLCA	tRNA-Phe-GAA-1-1	0.00240577	0.0215738	2.39191	5.03897	3.78081	GAA	TTC	Phe
BLCA	tRNA-Ser-ACT-1-1	0.000931443	0.0133601	2.3898	2.78114	1.52425	ACT	AGT	Ser
BLCA	tRNA-Ser-AGA-2-2	0.0013032	0.0160554	1.77381	5.5985	4.77164	AGA	TCT	Ser
BLCA	tRNA-Ser-GCT-1-1	0.000246971	0.00588692	2.6356	6.2759	4.87777	GCT	AGC	Ser
BLCA	tRNA-Ser-GCT-2-1	0.000206101	0.00528992	2.99339	6.37148	4.78971	GCT	AGC	Ser
BLCA	tRNA-Ser-TGA-1-1	0.000113081	0.00353163	-1.64858	5.20743	5.92866	TGA	TCA	Ser
BLCA	tRNA-Ser-TGA-2-1	0.00383517	0.0290396	1.71364	5.58439	4.80732	TGA	TCA	Ser
BLCA	tRNA-Thr-AGT-1-3	9.54887e-05	0.00326468	3.5295	4.73377	2.91431	AGT	ACT	Thr
BLCA	tRNA-Thr-AGT-4-1	0.00363696	0.0282399	2.03067	1.7546	0.732643	AGT	ACT	Thr
BLCA	tRNA-Thr-AGT-6-1	0.00142592	0.0169055	3.31265	3.6461	1.91811	AGT	ACT	Thr
BLCA	tRNA-Thr-CGT-2-1	1.37699e-05	0.000978724	3.50577	7.19764	5.38791	CGT	ACG	Thr
BLCA	tRNA-Thr-CGT-3-1	0.000318794	0.00701348	3.24708	4.77522	3.07607	CGT	ACG	Thr
BLCA	tRNA-Thr-CGT-4-1	0.000269192	0.00621833	1.85105	7.79616	6.90782	CGT	ACG	Thr
BLCA	tRNA-Thr-TGT-4-1	0.00240677	0.0215738	-1.76092	6.73782	7.55415	TGT	ACA	Thr
BLCA	tRNA-Trp-CCA-2-1	1.25629e-05	0.000928652	1.81903	7.71813	6.85496	CCA	TGG	Trp
BLCA	tRNA-Tyr-GTA-5-1	0.00415338	0.0305758	1.50404	7.5766	6.98776	GTA	TAC	Tyr
BLCA	tRNA-Tyr-GTA-5-2	0.00491726	0.0342909	1.57415	6.72743	6.07286	GTA	TAC	Tyr
BLCA	tRNA-Tyr-GTA-5-3	0.00386567	0.0290396	-2.39241	9.78137	11.0398	GTA	TAC	Tyr
BLCA	tRNA-Tyr-GTA-6-1	0.00186933	0.0193535	2.16006	5.99899	4.88792	GTA	TAC	Tyr
BLCA	tRNA-Tyr-GTA-9-1	9.80951e-05	0.00326468	-4.56645	1.94515	4.13623	GTA	TAC	Tyr
BLCA	tRNA-Val-AAC-1-1	0.00159529	0.0178134	2.28986	6.20534	5.01008	AAC	GTT	Val
BLCA	tRNA-Val-AAC-1-2	0.00114736	0.0150377	2.606	6.06693	4.68509	AAC	GTT	Val
BLCA	tRNA-Val-AAC-1-3	0.00158219	0.0178134	2.34797	6.07721	4.8458	AAC	GTT	Val
BLCA	tRNA-Val-AAC-1-4	0.00254381	0.0219772	2.52272	8.96469	7.62971	AAC	GTT	Val
BLCA	tRNA-Val-AAC-1-5	0.00128515	0.0160471	2.26685	9.07343	7.89274	AAC	GTT	Val
BLCA	tRNA-Val-AAC-2-1	0.000461798	0.00872349	3.89458	11.3221	9.36066	AAC	GTT	Val
BLCA	tRNA-Val-AAC-3-1	0.00280154	0.0235987	2.35481	8.93677	7.70116	AAC	GTT	Val
BLCA	tRNA-Val-AAC-4-1	0.001092	0.0146233	2.95864	9.00214	7.43721	AAC	GTT	Val
BLCA	tRNA-Val-AAC-5-1	0.000876242	0.0128515	2.77521	5.64742	4.17483	AAC	GTT	Val
BLCA	tRNA-Val-AAC-6-1	0.00113465	0.0149774	2.45919	5.85197	4.55378	AAC	GTT	Val
BLCA	tRNA-Val-CAC-1-1	0.00280937	0.0235987	2.33533	9.0567	7.83307	CAC	GTG	Val
BLCA	tRNA-Val-CAC-11-1	0.00443691	0.0321545	-1.82165	0.591475	1.45672	CAC	GTG	Val
BLCA	tRNA-Val-CAC-1-2	0.00145861	0.0169055	2.4089	6.14069	4.87231	CAC	GTG	Val
BLCA	tRNA-Val-CAC-1-3	0.00301694	0.0245608	2.26168	8.93317	7.75578	CAC	GTG	Val
BLCA	tRNA-Val-CAC-1-5	0.00130004	0.0160554	2.81883	9.04194	7.54685	CAC	GTG	Val
BLCA	tRNA-Val-CAC-1-6	0.00307838	0.0248421	1.64344	6.35002	5.6333	CAC	GTG	Val
BLCA	tRNA-Val-CAC-2-1	5.56384e-05	0.00242127	6.4159	10.075	7.39335	CAC	GTG	Val
BLCA	tRNA-Val-CAC-3-1	0.000441633	0.00861197	2.03291	7.78501	6.76146	CAC	GTG	Val
BLCA	tRNA-Val-CAC-4-1	0.00108557	0.0146233	2.65802	9.09609	7.68573	CAC	GTG	Val
BLCA	tRNA-Val-CAC-5-1	0.00231724	0.0213047	2.30226	8.84096	7.63791	CAC	GTG	Val
BLCA	tRNA-Val-CAC-7-1	0.00374298	0.0286958	2.43062	8.38562	7.1043	CAC	GTG	Val
BLCA	tRNA-Val-TAC-1-1	0.000462609	0.00872349	1.88243	7.55464	6.64204	TAC	GTA	Val
BLCA	tRNA-Val-TAC-1-2	0.002911	0.0241234	1.65361	7.82038	7.09476	TAC	GTA	Val
BLCA	tRNA-Val-TAC-2-1	0.00019857	0.0051684	2.29338	8.06629	6.86882	TAC	GTA	Val
BLCA	tRNA-Val-TAC-3-1	0.000958833	0.0133943	2.31956	6.73509	5.52124	TAC	GTA	Val
BRCA	tRNA-Ala-AGC-11-1	5.86e-12	1.274e-10	1.60749	6.47058	5.78577	AGC	GCT	Ala
BRCA	tRNA-Ala-AGC-3-1	3.63e-07	2.98e-06	-1.50589	10.1012	10.6918	AGC	GCT	Ala
BRCA	tRNA-Ala-AGC-6-1	8.67e-06	5.32576e-05	1.77686	1.68896	0.859633	AGC	GCT	Ala
BRCA	tRNA-Ala-AGC-9-2	0.000499306	0.00214585	-1.52125	3.73715	4.3424	AGC	GCT	Ala
BRCA	tRNA-Ala-ATC-chr6-102	0.00111023	0.00434685	1.51618	4.18743	3.58699	ATC	GAT	Ala
BRCA	tRNA-Ala-CGC-2-1	1.3e-11	2.5e-10	-1.56966	7.84813	8.49858	CGC	GCG	Ala
BRCA	tRNA-Ala-TGC-3-1	2.65e-12	6.04e-11	-1.53751	7.32128	7.94188	TGC	GCA	Ala
BRCA	tRNA-Ala-TGC-3-2	1.2e-12	3.16e-11	-1.63137	7.76732	8.47341	TGC	GCA	Ala
BRCA	tRNA-Ala-TGC-4-1	2.07e-18	2.74e-16	-1.80711	7.24257	8.09626	TGC	GCA	Ala
BRCA	tRNA-Ala-TGC-9-1	2.66e-11	4.82e-10	-2.74184	0.573113	2.02826	TGC	GCA	Ala
BRCA	tRNA-Arg-ACG-1-1	5.43e-08	5.1e-07	1.70858	6.96028	6.18748	ACG	CGT	Arg
BRCA	tRNA-Arg-ACG-1-2	1.32e-10	2.04e-09	1.86682	6.96398	6.0634	ACG	CGT	Arg
BRCA	tRNA-Arg-ACG-1-3	1.41e-08	1.414e-07	1.65441	6.95537	6.22906	ACG	CGT	Arg
BRCA	tRNA-Arg-ACG-2-2	4.98756e-05	0.000260367	1.51529	7.0043	6.4047	ACG	CGT	Arg
BRCA	tRNA-Arg-ACG-2-3	3.1e-06	2.11216e-05	1.51832	6.49487	5.89239	ACG	CGT	Arg
BRCA	tRNA-Arg-ACG-2-4	1.76e-06	1.284e-05	1.56003	7.30083	6.65925	ACG	CGT	Arg
BRCA	tRNA-Arg-CCG-1-1	5.72e-11	9.62e-10	2.34195	10.0862	8.85848	CCG	CGG	Arg
BRCA	tRNA-Arg-CCG-1-2	2.61e-10	3.68e-09	2.22861	10.4747	9.31852	CCG	CGG	Arg
BRCA	tRNA-Arg-CCG-1-3	4.3e-10	5.9e-09	2.30648	10.3817	9.17604	CCG	CGG	Arg
BRCA	tRNA-Arg-CCT-1-1	1.78e-11	3.32e-10	-1.82349	8.26604	9.13275	CCT	AGG	Arg
BRCA	tRNA-Arg-CCT-2-1	9.39e-12	1.886e-10	-1.86249	8.59871	9.49594	CCT	AGG	Arg
BRCA	tRNA-Arg-CCT-3-1	4.29e-19	6.62e-17	-2.39747	7.70631	8.96782	CCT	AGG	Arg
BRCA	tRNA-Arg-CCT-4-1	9.75e-10	1.252e-08	-1.57091	8.65075	9.30235	CCT	AGG	Arg
BRCA	tRNA-Arg-CCT-5-1	2.74e-25	5.06e-22	-3.53256	7.01363	8.83435	CCT	AGG	Arg
BRCA	tRNA-Arg-TCG-1-1	3.28e-10	4.56e-09	2.07633	10.4824	9.42835	TCG	CGA	Arg
BRCA	tRNA-Arg-TCG-3-1	3.39e-16	2.16e-14	2.39525	8.53954	7.27937	TCG	CGA	Arg
BRCA	tRNA-Arg-TCG-6-1	2.86e-09	3.24e-08	-2.04272	3.35372	4.38422	TCG	CGA	Arg
BRCA	tRNA-Arg-TCT-1-1	2.63e-21	6.06e-19	3.15574	9.82222	8.16424	TCT	AGA	Arg
BRCA	tRNA-Arg-TCT-2-1	5.77e-18	5.62e-16	4.09211	6.0832	4.05035	TCT	AGA	Arg
BRCA	tRNA-Arg-TCT-3-1	3.35e-21	6.88e-19	5.15721	5.64677	3.28018	TCT	AGA	Arg
BRCA	tRNA-Arg-TCT-3-2	3.03e-08	2.96e-07	2.13798	6.96135	5.86511	TCT	AGA	Arg
BRCA	tRNA-Arg-TCT-4-1	5.65e-22	1.492e-19	5.92321	6.06794	3.50156	TCT	AGA	Arg
BRCA	tRNA-Arg-TCT-5-1	1.31e-12	3.4e-11	2.66715	5.59468	4.17939	TCT	AGA	Arg
BRCA	tRNA-Asn-ATT-1-1	6.61e-11	1.092e-09	2.63594	3.06648	1.66816	ATT	AAT	Asn
BRCA	tRNA-Asn-GTT-10-1	6.02e-06	3.80216e-05	1.6671	4.45252	3.71517	GTT	AAC	Asn
BRCA	tRNA-Asn-GTT-1-1	1.34e-06	1.012e-05	1.67281	4.18996	3.44769	GTT	AAC	Asn
BRCA	tRNA-Asn-GTT-12-1	3.95e-12	8.9e-11	2.76997	4.18636	2.71649	GTT	AAC	Asn
BRCA	tRNA-Asn-GTT-15-1	1.32e-14	5.42e-13	-3.26034	1.028	2.73302	GTT	AAC	Asn
BRCA	tRNA-Asn-GTT-16-1	1.17e-13	3.72e-12	2.75588	3.09054	1.62802	GTT	AAC	Asn
BRCA	tRNA-Asn-GTT-16-2	1.74e-17	1.534e-15	3.97415	4.70407	2.71343	GTT	AAC	Asn
BRCA	tRNA-Asn-GTT-16-3	1.14e-14	4.9e-13	3.41885	4.54868	2.77517	GTT	AAC	Asn
BRCA	tRNA-Asn-GTT-16-4	1.86e-15	9.56e-14	3.04524	3.04881	1.44225	GTT	AAC	Asn
BRCA	tRNA-Asn-GTT-16-5	1.03e-14	4.54e-13	2.98145	3.01873	1.44272	GTT	AAC	Asn
BRCA	tRNA-Asn-GTT-18-1	1.52e-10	2.24e-09	-2.57855	1.34897	2.71553	GTT	AAC	Asn
BRCA	tRNA-Asn-GTT-20-1	9.12e-15	4.1e-13	3.31318	2.5199	0.791679	GTT	AAC	Asn
BRCA	tRNA-Asn-GTT-21-1	1.5e-10	2.24e-09	-2.1092	0.778911	1.85561	GTT	AAC	Asn
BRCA	tRNA-Asn-GTT-2-6	1.02e-06	7.78e-06	1.58323	4.69065	4.02777	GTT	AAC	Asn
BRCA	tRNA-Asn-GTT-3-1	3.92e-14	1.42e-12	1.88413	5.79211	4.87822	GTT	AAC	Asn
BRCA	tRNA-Asn-GTT-3-2	1.25e-14	5.24e-13	2.11345	5.72152	4.64192	GTT	AAC	Asn
BRCA	tRNA-Asn-GTT-4-1	4.21e-06	2.77894e-05	1.68157	3.78322	3.03341	GTT	AAC	Asn
BRCA	tRNA-Asn-GTT-5-1	7.68e-11	1.224e-09	2.02056	5.30897	4.29422	GTT	AAC	Asn
BRCA	tRNA-Asn-GTT-8-1	9.02e-16	5.06e-14	3.50697	4.36211	2.55188	GTT	AAC	Asn
BRCA	tRNA-Asn-GTT-9-1	2.09e-08	2.06e-07	1.90024	4.78802	3.86183	GTT	AAC	Asn
BRCA	tRNA-Asn-GTT-9-2	1.07e-09	1.346e-08	1.95958	4.91516	3.94462	GTT	AAC	Asn
BRCA	tRNA-Asp-GTC-2-10	2.5e-12	5.78e-11	-1.65782	7.75364	8.48293	GTC	GAC	Asp
BRCA	tRNA-Asp-GTC-4-1	6.76e-18	6.24e-16	-3.53134	3.2449	5.06511	GTC	GAC	Asp
BRCA	tRNA-Cys-ACA-1-1	5.71e-11	9.62e-10	2.35397	4.2575	3.0224	ACA	TGT	Cys
BRCA	tRNA-Cys-GCA-10-1	2.17e-07	1.846e-06	1.95689	4.29717	3.32861	GCA	TGC	Cys
BRCA	tRNA-Cys-GCA-1-1	1.44e-11	2.72e-10	2.87205	6.04501	4.52292	GCA	TGC	Cys
BRCA	tRNA-Cys-GCA-11-1	3.8e-11	6.82e-10	-2.36247	3.14816	4.38845	GCA	TGC	Cys
BRCA	tRNA-Cys-GCA-13-1	1.25e-11	2.44e-10	2.55462	4.358	3.00489	GCA	TGC	Cys
BRCA	tRNA-Cys-GCA-14-1	7.68e-11	1.224e-09	2.13395	4.48013	3.3866	GCA	TGC	Cys
BRCA	tRNA-Cys-GCA-15-1	1.7e-12	4.2e-11	3.08794	3.86782	2.24117	GCA	TGC	Cys
BRCA	tRNA-Cys-GCA-18-1	0.000111003	0.000548484	-1.56039	1.6575	2.29941	GCA	TGC	Cys
BRCA	tRNA-Cys-GCA-19-1	1.42e-12	3.64e-11	2.75771	4.09441	2.63094	GCA	TGC	Cys
BRCA	tRNA-Cys-GCA-20-1	0.000436067	0.0019187	1.5301	2.21746	1.60383	GCA	TGC	Cys
BRCA	tRNA-Cys-GCA-2-1	5.87e-11	9.78e-10	2.03136	8.64871	7.62626	GCA	TGC	Cys
BRCA	tRNA-Cys-GCA-22-1	5.33e-07	4.22e-06	1.9078	2.36801	1.43611	GCA	TGC	Cys
BRCA	tRNA-Cys-GCA-23-1	8.38e-06	5.16428e-05	-1.63765	2.84881	3.56043	GCA	TGC	Cys
BRCA	tRNA-Cys-GCA-2-4	5.21e-08	4.92e-07	1.6389	9.06691	8.35418	GCA	TGC	Cys
BRCA	tRNA-Cys-GCA-24-1	1.53e-09	1.812e-08	-2.37926	2.11241	3.36292	GCA	TGC	Cys
BRCA	tRNA-Cys-GCA-25-1	7.9e-08	7.12e-07	-1.99012	2.70948	3.70234	GCA	TGC	Cys
BRCA	tRNA-Cys-GCA-3-1	1.45293e-05	8.55102e-05	1.60112	3.55716	2.87808	GCA	TGC	Cys
BRCA	tRNA-Cys-GCA-4-1	7.58e-09	8.04e-08	1.77446	8.95522	8.12784	GCA	TGC	Cys
BRCA	tRNA-Cys-GCA-5-1	1.22e-22	4.5e-20	3.99691	5.8361	3.83721	GCA	TGC	Cys
BRCA	tRNA-Cys-GCA-6-1	3.05e-09	3.42e-08	1.58624	7.54413	6.87852	GCA	TGC	Cys
BRCA	tRNA-Cys-GCA-8-1	4.98e-07	3.98e-06	1.91006	4.34363	3.41001	GCA	TGC	Cys
BRCA	tRNA-Cys-GCA-9-1	2.45e-11	4.48e-10	2.53102	4.3856	3.04589	GCA	TGC	Cys
BRCA	tRNA-Cys-GCA-9-2	1.13e-11	2.24e-10	2.91179	3.78042	2.23852	GCA	TGC	Cys
BRCA	tRNA-Cys-GCA-9-3	5.91e-13	1.654e-11	2.8576	3.80586	2.29105	GCA	TGC	Cys
BRCA	tRNA-Cys-GCA-9-4	4.59e-12	1.022e-10	3.0466	3.79158	2.18438	GCA	TGC	Cys
BRCA	tRNA-Cys-GCA-chr11-21	1.14e-08	1.174e-07	2.10026	2.15692	1.08635	GCA	TGC	Cys
BRCA	tRNA-Cys-GCA-chr5-2	1.96e-10	2.88e-09	2.66626	6.22825	4.81343	GCA	TGC	Cys
BRCA	tRNA-Gln-CAG-chr9-3	4.29e-06	2.82224e-05	-1.9724	2.92348	3.90344	CAG	CTG	Gln
BRCA	tRNA-Gln-CTG-10-1	1.72e-06	1.26e-05	1.85078	1.91392	1.02579	CTG	CAG	Gln
BRCA	tRNA-Gln-CTG-11-1	5.48e-06	3.52662e-05	1.52615	0.999015	0.389117	CTG	CAG	Gln
BRCA	tRNA-Gln-CTG-12-1	6.03e-06	3.80216e-05	1.72586	1.998	1.21069	CTG	CAG	Gln
BRCA	tRNA-Gln-CTG-8-1	5.42e-12	1.192e-10	2.8992	3.03337	1.49771	CTG	CAG	Gln
BRCA	tRNA-Gln-CTG-8-2	1.34e-10	2.06e-09	2.68945	3.0458	1.61849	CTG	CAG	Gln
BRCA	tRNA-Gln-CTG-chr19-4	5.96e-10	7.92e-09	-1.79628	4.70166	5.54667	CTG	CAG	Gln
BRCA	tRNA-Glu-CTC-3-1	1.05542e-05	6.39478e-05	-1.51694	6.51315	7.11431	CTC	GAG	Glu
BRCA	tRNA-Glu-TTC-5-1	1.65e-06	1.214e-05	-2.02104	1.85125	2.86635	TTC	GAA	Glu
BRCA	tRNA-Glu-TTC-9-1	2.42e-14	9.12e-13	1.95196	8.89207	7.92715	TTC	GAA	Glu
BRCA	tRNA-Gly-CCC-5-1	7.60655e-05	0.000383022	1.64742	4.29738	3.57717	CCC	GGG	Gly
BRCA	tRNA-Gly-CCC-6-1	4.12e-18	4.48e-16	2.18761	8.92479	7.79543	CCC	GGG	Gly
BRCA	tRNA-Gly-CCC-chr1-15	1.33e-09	1.636e-08	2.10676	4.84733	3.77231	CCC	GGG	Gly
BRCA	tRNA-Gly-CCC-chr1-18	1.08e-12	2.88e-11	2.63457	4.91294	3.51537	CCC	GGG	Gly
BRCA	tRNA-Gly-GCC-1-1	3.22e-09	3.58e-08	1.80322	9.61089	8.76032	GCC	GGC	Gly
BRCA	tRNA-Gly-GCC-1-2	1.37e-09	1.678e-08	1.77395	9.63104	8.80407	GCC	GGC	Gly
BRCA	tRNA-Gly-GCC-1-3	9.56e-10	1.244e-08	1.81106	9.63757	8.78074	GCC	GGC	Gly
BRCA	tRNA-Gly-GCC-1-4	1.42e-09	1.71e-08	1.78938	9.60553	8.76607	GCC	GGC	Gly
BRCA	tRNA-Gly-GCC-1-5	4.54e-14	1.582e-12	1.81562	10.8492	9.98878	GCC	GGC	Gly
BRCA	tRNA-Gly-TCC-2-2	4.19e-16	2.58e-14	-1.59319	7.81249	8.48441	TCC	GGA	Gly
BRCA	tRNA-Gly-TCC-2-3	1.86e-16	1.274e-14	-1.64391	7.76139	8.47852	TCC	GGA	Gly
BRCA	tRNA-Gly-TCC-2-4	1.47e-16	1.042e-14	-1.5884	7.81009	8.47767	TCC	GGA	Gly
BRCA	tRNA-Gly-TCC-2-5	1.47e-14	5.88e-13	-1.58406	7.76543	8.42906	TCC	GGA	Gly
BRCA	tRNA-His-GTG-1-5	2.72e-10	3.8e-09	-2.3829	9.39018	10.6429	GTG	CAC	His
BRCA	tRNA-His-GTG-1-6	2.02e-12	4.9e-11	-2.26721	12.7861	13.9671	GTG	CAC	His
BRCA	tRNA-Ile-AAT-1-1	1.04e-07	9.06e-07	1.64379	5.55962	4.8426	AAT	ATT	Ile
BRCA	tRNA-Ile-AAT-2-1	1.49e-09	1.784e-08	1.85352	5.53497	4.6447	AAT	ATT	Ile
BRCA	tRNA-Ile-AAT-3-1	1.00135e-05	6.10722e-05	1.67335	3.93384	3.1911	AAT	ATT	Ile
BRCA	tRNA-Ile-AAT-5-4	5.95e-08	5.44e-07	1.78359	5.58142	4.74663	AAT	ATT	Ile
BRCA	tRNA-Ile-AAT-7-1	3.39e-06	2.2767e-05	1.50258	5.5963	5.00886	AAT	ATT	Ile
BRCA	tRNA-Ile-AAT-7-2	1.99e-09	2.3e-08	1.64697	5.57485	4.85504	AAT	ATT	Ile
BRCA	tRNA-Ile-AAT-8-1	5.78e-14	1.942e-12	2.23363	5.91832	4.75893	AAT	ATT	Ile
BRCA	tRNA-Ile-TAT-1-1	9.33e-08	8.22e-07	1.52034	6.61327	6.00888	TAT	ATA	Ile
BRCA	tRNA-Ile-TAT-2-1	4.26e-11	7.44e-10	1.74398	6.46842	5.66604	TAT	ATA	Ile
BRCA	tRNA-Ile-TAT-2-2	4.66e-08	4.42e-07	1.67525	6.19565	5.45127	TAT	ATA	Ile
BRCA	tRNA-Ile-TAT-2-3	2.57e-10	3.64e-09	1.73313	6.478	5.68462	TAT	ATA	Ile
BRCA	tRNA-Ile-TAT-3-1	1.5e-09	1.784e-08	1.88831	6.12506	5.20797	TAT	ATA	Ile
BRCA	tRNA-iMet-CAT-2-1	3.43539e-05	0.000188947	1.53394	4.36921	3.75197	CAT	ATG	iMet
BRCA	tRNA-Leu-AAG-1-1	1.4e-08	1.41e-07	1.50472	9.77665	9.18716	AAG	CTT	Leu
BRCA	tRNA-Leu-AAG-1-3	1.18e-08	1.204e-07	1.50987	9.77555	9.18113	AAG	CTT	Leu
BRCA	tRNA-Leu-AAG-2-1	2.38e-12	5.56e-11	1.63121	8.52503	7.81909	AAG	CTT	Leu
BRCA	tRNA-Leu-AAG-2-2	1.83e-09	2.12e-08	1.53361	9.79532	9.17838	AAG	CTT	Leu
BRCA	tRNA-Leu-AAG-2-3	2.19e-12	5.26e-11	1.60489	8.54297	7.86049	AAG	CTT	Leu
BRCA	tRNA-Leu-AAG-2-4	4.27e-11	7.44e-10	1.60065	8.53445	7.85579	AAG	CTT	Leu
BRCA	tRNA-Leu-AAG-3-1	6.72e-12	1.41e-10	1.59601	8.48959	7.81512	AAG	CTT	Leu
BRCA	tRNA-Leu-CAA-1-1	6.53e-12	1.386e-10	1.56307	6.08976	5.44538	CAA	TTG	Leu
BRCA	tRNA-Leu-CAA-2-1	3.04e-13	9.22e-12	1.78113	5.42816	4.59537	CAA	TTG	Leu
BRCA	tRNA-Leu-CAA-3-1	6.53e-15	3.02e-13	1.79876	5.45483	4.60782	CAA	TTG	Leu
BRCA	tRNA-Leu-CAA-5-1	5.03466e-05	0.000262086	1.77394	2.95235	2.1254	CAA	TTG	Leu
BRCA	tRNA-Leu-TAA-2-1	0.000448087	0.0019669	-1.54753	2.74847	3.37844	TAA	TTA	Leu
BRCA	tRNA-Leu-TAA-4-1	4.35926e-05	0.000232159	-1.62481	2.71091	3.41118	TAA	TTA	Leu
BRCA	tRNA-Leu-TAG-1-1	2.05e-08	2.04e-07	1.50049	9.73857	9.15313	TAG	CTA	Leu
BRCA	tRNA-Lys-CTT-1-2	6.2e-07	4.88e-06	1.5241	6.0233	5.41535	CTT	AAG	Lys
BRCA	tRNA-Lys-CTT-2-2	8.59e-07	6.64e-06	1.67243	5.7639	5.02195	CTT	AAG	Lys
BRCA	tRNA-Lys-CTT-2-3	5.31e-13	1.51e-11	1.5496	6.74508	6.11319	CTT	AAG	Lys
BRCA	tRNA-Lys-CTT-2-5	1.49e-08	1.486e-07	1.73287	5.71026	4.9171	CTT	AAG	Lys
BRCA	tRNA-Lys-CTT-3-1	3.4e-13	9.98e-12	1.59333	6.59346	5.92141	CTT	AAG	Lys
BRCA	tRNA-Lys-CTT-4-1	2.42e-06	1.704e-05	1.5529	5.90707	5.27211	CTT	AAG	Lys
BRCA	tRNA-Lys-CTT-5-1	3.56631e-05	0.000194986	1.58464	3.60047	2.93632	CTT	AAG	Lys
BRCA	tRNA-Lys-CTT-7-1	2.54e-06	1.768e-05	1.66884	5.06996	4.33112	CTT	AAG	Lys
BRCA	tRNA-Lys-CTT-chr15-5	0.000370585	0.00168265	1.86947	3.07788	2.17525	CTT	AAG	Lys
BRCA	tRNA-Lys-TTT-1-1	2.4e-06	1.698e-05	1.87861	3.01061	2.10095	TTT	AAA	Lys
BRCA	tRNA-Lys-TTT-14-1	0.000174229	0.000842866	1.6554	3.60102	2.87384	TTT	AAA	Lys
BRCA	tRNA-Lys-TTT-2-1	9.85e-06	6.02676e-05	1.82394	2.97357	2.10651	TTT	AAA	Lys
BRCA	tRNA-Met-CAT-3-1	3.63e-14	1.342e-12	2.84567	4.3506	2.84183	CAT	ATG	Met
BRCA	tRNA-Pro-TGG-2-1	5.25e-09	5.6e-08	-1.54736	8.61416	9.24397	TGG	CCA	Pro
BRCA	tRNA-Pro-TGG-3-4	1.39e-09	1.694e-08	-1.59136	7.37804	8.0483	TGG	CCA	Pro
BRCA	tRNA-Pro-TGG-3-5	3.68e-13	1.062e-11	-1.96152	7.94936	8.92134	TGG	CCA	Pro
BRCA	tRNA-Ser-CGA-2-1	7.6e-06	4.74328e-05	1.57067	4.21553	3.56414	CGA	TCG	Ser
BRCA	tRNA-Ser-GCT-1-1	9.69e-10	1.252e-08	1.61757	5.90297	5.20914	GCT	AGC	Ser
BRCA	tRNA-Ser-GCT-2-1	1.23e-09	1.53e-08	1.7617	6.04607	5.2291	GCT	AGC	Ser
BRCA	tRNA-Thr-AGT-1-1	4.13e-17	3.32e-15	-2.04555	8.29506	9.32755	AGT	ACT	Thr
BRCA	tRNA-Thr-AGT-1-3	2.97e-06	2.04932e-05	1.58618	5.32293	4.65737	AGT	ACT	Thr
BRCA	tRNA-Thr-AGT-6-1	2.42e-07	2.04e-06	2.06667	3.64133	2.59402	AGT	ACT	Thr
BRCA	tRNA-Thr-CGT-2-1	1.01276e-05	6.1565e-05	1.6504	9.2659	8.54308	CGT	ACG	Thr
BRCA	tRNA-Thr-CGT-3-1	2.26e-12	5.36e-11	3.18424	4.4748	2.80385	CGT	ACG	Thr
BRCA	tRNA-Thr-CGT-4-1	1.4e-06	1.05e-05	1.62069	9.36366	8.66705	CGT	ACG	Thr
BRCA	tRNA-Thr-TGT-2-1	2.08e-10	3.04e-09	-1.86912	5.44097	6.34333	TGT	ACA	Thr
BRCA	tRNA-Thr-TGT-4-1	1.66e-14	6.54e-13	-1.80023	6.36077	7.20895	TGT	ACA	Thr
BRCA	tRNA-Thr-TGT-6-1	5.03e-09	5.44e-08	2.15144	4.29868	3.19337	TGT	ACA	Thr
BRCA	tRNA-Trp-CCA-2-1	9.54e-13	2.6e-11	1.63634	7.5886	6.87813	CCA	TGG	Trp
BRCA	tRNA-Trp-CCA-3-1	9.37e-13	2.58e-11	1.8758	6.29042	5.38292	CCA	TGG	Trp
BRCA	tRNA-Trp-CCA-5-1	2.26e-11	4.18e-10	2.19741	3.78785	2.65205	CCA	TGG	Trp
BRCA	nm-tRNA-Tyr-GTA-chr10-3	1.7235e-05	9.98442e-05	1.61156	1.51062	0.822156	GTA	TAC	Tyr
BRCA	nm-tRNA-Tyr-GTA-chr9-10	6.1576e-05	0.000314711	1.66355	3.35318	2.61891	GTA	TAC	Tyr
BRCA	tRNA-Tyr-GTA-5-1	6.94e-12	1.44e-10	1.66047	7.17281	6.44122	GTA	TAC	Tyr
BRCA	tRNA-Tyr-GTA-5-2	1.92e-14	7.4e-13	1.81043	7.04416	6.18783	GTA	TAC	Tyr
BRCA	tRNA-Tyr-GTA-5-3	5.64e-08	5.26e-07	-2.42534	10.2215	11.4997	GTA	TAC	Tyr
BRCA	tRNA-Tyr-GTA-5-5	2.24e-13	6.9e-12	1.69573	7.05401	6.29211	GTA	TAC	Tyr
BRCA	tRNA-Tyr-GTA-6-1	7.7e-16	4.44e-14	2.12618	6.62094	5.53268	GTA	TAC	Tyr
BRCA	tRNA-Tyr-GTA-9-1	3.68e-18	4.26e-16	-4.60931	2.20176	4.40631	GTA	TAC	Tyr
BRCA	tRNA-Val-AAC-1-2	3.13e-08	3.04e-07	1.61586	5.64808	4.95578	AAC	GTT	Val
BRCA	tRNA-Val-AAC-1-3	5.04e-07	4.02e-06	1.55263	5.62378	4.98907	AAC	GTT	Val
BRCA	tRNA-Val-AAC-2-1	6.15e-07	4.86e-06	1.73188	10.0675	9.27521	AAC	GTT	Val
BRCA	tRNA-Val-CAC-8-1	2.39e-16	1.574e-14	2.14745	8.69498	7.59236	CAC	GTG	Val
BRCA	tRNA-Val-TAC-1-1	2.31e-09	2.64e-08	1.59383	8.11313	7.44063	TAC	GTA	Val
BRCA	tRNA-Val-TAC-1-2	9.26e-12	1.882e-10	1.65948	8.13582	7.40508	TAC	GTA	Val
BRCA	tRNA-Val-TAC-3-1	1.34e-10	2.06e-09	1.68855	7.2908	6.53502	TAC	GTA	Val
CHOL	tRNA-Ala-AGC-1-1	0.00342891	0.046628	-1.64459	5.40607	6.1238	AGC	GCT	Ala
CHOL	tRNA-Ala-AGC-22-1	0.00176484	0.0383949	2.02864	3.23921	2.2187	AGC	GCT	Ala
CHOL	tRNA-Ala-AGC-9-2	0.00404437	0.0482832	3.11287	3.68405	2.0458	AGC	GCT	Ala
CHOL	tRNA-Ala-TGC-7-1	0.00396459	0.0478789	-1.62888	5.70094	6.40482	TGC	GCA	Ala
CHOL	tRNA-Arg-ACG-2-1	0.00308622	0.0459947	-2.30717	8.2016	9.40772	ACG	CGT	Arg
CHOL	tRNA-Arg-CCG-1-1	0.000848994	0.0285262	-3.3244	8.95007	10.6832	CCG	CGG	Arg
CHOL	tRNA-Arg-CCG-1-2	0.00094188	0.0295016	-3.15912	9.22501	10.8845	CCG	CGG	Arg
CHOL	tRNA-Arg-CCG-1-3	0.00132238	0.034419	-3.09702	9.19866	10.8295	CCG	CGG	Arg
CHOL	tRNA-Arg-CCG-2-1	0.00337004	0.046628	-2.64165	10.7801	12.1815	CCG	CGG	Arg
CHOL	tRNA-Arg-CCT-1-1	0.00205724	0.0388972	-2.41372	8.74743	10.0187	CCT	AGG	Arg
CHOL	tRNA-Arg-CCT-2-1	0.00255655	0.0427637	-2.65905	9.04	10.4509	CCT	AGG	Arg
CHOL	tRNA-Arg-CCT-4-1	0.00341914	0.046628	-2.1527	8.8987	10.0048	CCT	AGG	Arg
CHOL	tRNA-Arg-TCG-1-1	0.00101165	0.029777	-2.72128	9.49809	10.9424	TCG	CGA	Arg
CHOL	tRNA-Arg-TCG-3-1	0.000964696	0.0297126	-3.62367	8.76004	10.6175	TCG	CGA	Arg
CHOL	tRNA-Arg-TCT-1-1	0.00157854	0.0373993	-3.41394	11.6612	13.4327	TCT	AGA	Arg
CHOL	tRNA-Asn-GTT-10-1	0.00449436	0.0490498	-3.2843	3.69354	5.40913	GTT	AAC	Asn
CHOL	tRNA-Asn-GTT-20-1	0.00227178	0.0417579	2.36144	1.68274	0.443078	GTT	AAC	Asn
CHOL	tRNA-Asn-GTT-6-1	0.000495322	0.0219438	-3.24357	3.93064	5.62823	GTT	AAC	Asn
CHOL	tRNA-Asp-GTC-1-1	0.000287458	0.018318	-1.77505	6.65062	7.47848	GTC	GAC	Asp
CHOL	tRNA-Asp-GTC-2-6	4.82e-06	0.00664293	-2.03373	6.58279	7.60692	GTC	GAC	Asp
CHOL	tRNA-Asp-GTC-2-7	0.000415802	0.0207676	-1.88388	6.74895	7.66266	GTC	GAC	Asp
CHOL	tRNA-Asp-GTC-2-8	0.0001609	0.0148671	-1.82759	7.73868	8.60862	GTC	GAC	Asp
CHOL	tRNA-Cys-GCA-10-1	0.00357296	0.0478465	2.08016	4.88442	3.82772	GCA	TGC	Cys
CHOL	tRNA-Cys-GCA-11-1	0.00230482	0.0417579	1.54536	4.70181	4.07387	GCA	TGC	Cys
CHOL	tRNA-Cys-GCA-24-1	0.00114795	0.0326371	3.61825	2.89796	1.04267	GCA	TGC	Cys
CHOL	tRNA-Cys-GCA-5-1	0.00121187	0.0334258	2.28698	5.86314	4.66969	GCA	TGC	Cys
CHOL	tRNA-Glu-TTC-2-1	0.000592762	0.0238136	-2.7995	11.4497	12.9349	TTC	GAA	Glu
CHOL	tRNA-Glu-TTC-2-2	0.000506249	0.0219438	-2.87967	11.391	12.9169	TTC	GAA	Glu
CHOL	tRNA-Glu-TTC-5-1	0.000273057	0.018318	4.1605	2.60966	0.5529	TTC	GAA	Glu
CHOL	tRNA-Ile-AAT-3-1	0.00375668	0.0495881	2.11038	4.12879	3.05129	AAT	ATT	Ile
CHOL	tRNA-Ile-AAT-5-5	0.0012992	0.0342989	1.5862	5.64658	4.98101	AAT	ATT	Ile
CHOL	tRNA-Ile-AAT-8-1	0.000146676	0.0148671	1.97618	5.48774	4.50502	AAT	ATT	Ile
CHOL	tRNA-Ile-GAT-1-1	0.000825368	0.0285076	-2.13846	3.29812	4.39469	GAT	ATC	Ile
CHOL	tRNA-Ile-GAT-1-3	0.00419722	0.0483672	-1.94205	3.40309	4.36067	GAT	ATC	Ile
CHOL	tRNA-Ile-TAT-1-1	0.000160468	0.0148671	-4.7355	6.85958	9.1031	TAT	ATA	Ile
CHOL	tRNA-Ile-TAT-2-1	0.00023191	0.0164835	-4.68939	6.78878	9.01818	TAT	ATA	Ile
CHOL	tRNA-Ile-TAT-2-2	0.000175598	0.0151846	-5.281	6.67429	9.0751	TAT	ATA	Ile
CHOL	tRNA-Ile-TAT-2-3	0.000283483	0.018318	-4.43398	6.90707	9.05567	TAT	ATA	Ile
CHOL	tRNA-Ile-TAT-3-1	0.000446965	0.0217366	-5.00286	6.64085	8.9636	TAT	ATA	Ile
CHOL	tRNA-iMet-CAT-1-1	0.00182605	0.03864	1.93742	7.20067	6.24653	CAT	ATG	iMet
CHOL	tRNA-iMet-CAT-1-2	1.96571e-05	0.00726528	2.78054	6.87151	5.39614	CAT	ATG	iMet
CHOL	tRNA-iMet-CAT-1-3	0.00330716	0.046628	1.8553	8.68912	7.79747	CAT	ATG	iMet
CHOL	tRNA-iMet-CAT-1-4	0.00448916	0.0490498	1.83654	8.59215	7.71516	CAT	ATG	iMet
CHOL	tRNA-iMet-CAT-1-5	0.003465	0.0467396	1.8369	8.73617	7.8589	CAT	ATG	iMet
CHOL	tRNA-iMet-CAT-1-6	0.00155606	0.0373993	2.09807	8.7341	7.66504	CAT	ATG	iMet
CHOL	tRNA-iMet-CAT-1-7	0.00255019	0.0427637	1.7846	8.52398	7.68838	CAT	ATG	iMet
CHOL	tRNA-iMet-CAT-1-8	0.00284459	0.0453172	1.7988	8.57534	7.72831	CAT	ATG	iMet
CHOL	tRNA-iMet-CAT-2-1	0.000830347	0.0285076	2.48598	6.22817	4.91436	CAT	ATG	iMet
CHOL	nmt-tRNA-Leu-TAA-1-1	0.0014315	0.0367418	-3.73648	1.72885	3.63053	TAA	TTA	Leu
CHOL	nmt-tRNA-Leu-TAA-4-1	0.000188986	0.0151846	-3.95884	6.42429	8.40937	TAA	TTA	Leu
CHOL	tRNA-Leu-CAA-1-1	0.002509	0.0427637	1.50822	5.75778	5.16493	CAA	TTG	Leu
CHOL	tRNA-Leu-CAA-2-1	0.00069599	0.0267956	1.6902	5.12309	4.3659	CAA	TTG	Leu
CHOL	tRNA-Leu-CAA-4-1	4.78512e-05	0.0114894	2.71671	6.45941	5.01755	CAA	TTG	Leu
CHOL	tRNA-Leu-TAA-3-1	0.00445045	0.047905	2.08926	4.07542	3.01242	TAA	TTA	Leu
CHOL	tRNA-Leu-TAG-2-1	0.00124056	0.033714	2.32311	6.92797	5.71191	TAG	CTA	Leu
CHOL	tRNA-Lys-CTT-10-1	0.00442733	0.0490498	-2.56219	1.17879	2.53616	CTT	AAG	Lys
CHOL	tRNA-Lys-CTT-2-1	5.27817e-05	0.0114894	2.44768	6.96412	5.6727	CTT	AAG	Lys
CHOL	tRNA-Lys-CTT-2-2	0.00197024	0.0388972	2.26731	6.14372	4.96274	CTT	AAG	Lys
CHOL	tRNA-Lys-CTT-2-3	0.000522472	0.0219438	2.25782	6.5968	5.42187	CTT	AAG	Lys
CHOL	tRNA-Lys-CTT-2-4	0.00150785	0.0371698	2.20869	6.63254	5.48935	CTT	AAG	Lys
CHOL	tRNA-Lys-CTT-2-5	0.00240199	0.0427637	2.2216	5.89924	4.74764	CTT	AAG	Lys
CHOL	tRNA-Lys-CTT-3-1	0.00129583	0.0342989	1.95517	6.46989	5.5026	CTT	AAG	Lys
CHOL	tRNA-Lys-TTT-1-1	0.00229691	0.0417579	2.26075	3.78474	2.60794	TTT	AAA	Lys
CHOL	tRNA-Lys-TTT-3-5	0.000611649	0.0240495	-1.70495	7.81196	8.58168	TTT	AAA	Lys
CHOL	tRNA-Lys-TTT-4-1	0.00091564	0.0291742	1.86272	6.07928	5.18187	TTT	AAA	Lys
CHOL	tRNA-Met-CAT-4-2	0.00469895	0.0496029	2.33199	3.68477	2.46321	CAT	ATG	Met
CHOL	tRNA-Met-CAT-6-1	0.00325977	0.046628	2.14943	6.39796	5.29401	CAT	ATG	Met
CHOL	tRNA-Phe-GAA-1-4	0.00206273	0.0388972	1.99944	6.90907	5.90947	GAA	TTC	Phe
CHOL	tRNA-Phe-GAA-4-1	0.000485813	0.0219438	2.71138	3.82792	2.38889	GAA	TTC	Phe
CHOL	tRNA-Phe-GAA-6-1	0.00252887	0.0427637	2.95891	2.99185	1.42678	GAA	TTC	Phe
CHOL	tRNA-Pro-AGG-2-2	0.00193541	0.0388972	1.57548	6.80639	6.1506	AGG	CCT	Pro
CHOL	tRNA-Pro-AGG-2-3	0.00306616	0.0459947	1.80309	6.84546	5.99499	AGG	CCT	Pro
CHOL	tRNA-Pro-AGG-2-8	0.00155984	0.0373993	1.99532	6.94211	5.94549	AGG	CCT	Pro
CHOL	tRNA-Pro-AGG-3-1	0.00308497	0.0459947	2.68001	5.06586	3.64362	AGG	CCT	Pro
CHOL	tRNA-Pro-CGG-1-1	0.00436	0.0490498	1.69651	7.15077	6.3882	CGG	CCG	Pro
CHOL	tRNA-Pro-TGG-1-1	0.000401294	0.0205998	2.38459	6.64356	5.38983	TGG	CCA	Pro
CHOL	tRNA-Ser-CGA-1-1	0.00204849	0.0388972	1.81496	5.54544	4.6855	CGA	TCG	Ser
CHOL	tRNA-Ser-CGA-2-1	0.000355495	0.0204918	5.20938	4.79733	2.41622	CGA	TCG	Ser
CHOL	tRNA-Thr-AGT-1-1	0.000478078	0.0219438	-1.87297	7.00874	7.91406	AGT	ACT	Thr
CHOL	tRNA-Thr-AGT-2-1	0.000817569	0.0285076	1.83915	4.76235	3.88331	AGT	ACT	Thr
CHOL	tRNA-Thr-AGT-6-1	0.00259174	0.0427637	3.28648	4.05019	2.33365	AGT	ACT	Thr
CHOL	tRNA-Thr-CGT-1-1	0.00031957	0.0196855	2.60153	1.43897	0.0596132	CGT	ACG	Thr
CHOL	tRNA-Thr-CGT-3-1	0.00301991	0.0459947	3.08546	5.40524	3.77976	CGT	ACG	Thr
CHOL	tRNA-Thr-TGT-2-1	0.0038354	0.0462682	2.3478	6.79295	5.56165	TGT	ACA	Thr
CHOL	tRNA-Thr-TGT-5-1	0.00175672	0.0383949	1.94653	7.13286	6.17196	TGT	ACA	Thr
CHOL	tRNA-Trp-CCA-2-1	0.000833014	0.0285076	2.06808	8.71209	7.6638	CCA	TGG	Trp
CHOL	tRNA-Trp-CCA-3-2	1.77228e-05	0.00726528	-1.71585	7.10143	7.88035	CCA	TGG	Trp
CHOL	nm-tRNA-Tyr-GTA-chr1-125	0.00392381	0.0478382	-3.58637	11.026	12.8685	GTA	TAC	Tyr
CHOL	nm-tRNA-Tyr-GTA-chr14-8	0.00325703	0.046628	-2.98803	9.49149	11.0707	GTA	TAC	Tyr
CHOL	nm-tRNA-Tyr-GTA-chr21-2	0.00418103	0.0483672	-3.46341	11.0795	12.8717	GTA	TAC	Tyr
CHOL	nm-tRNA-Tyr-GTA-chr9-4	0.00204066	0.0388972	-7.79983	2.81655	5.77999	GTA	TAC	Tyr
CHOL	tRNA-Tyr-GTA-1-1	0.00190674	0.0388972	-1.69547	8.15868	8.92037	GTA	TAC	Tyr
CHOL	tRNA-Tyr-GTA-3-1	0.0012022	0.0334258	-1.71599	8.2408	9.01984	GTA	TAC	Tyr
CHOL	tRNA-Tyr-GTA-5-1	0.00446776	0.0490498	1.5074	6.87662	6.28456	GTA	TAC	Tyr
CHOL	nmt-tRNA-Val-TAC-1-1	0.00183388	0.03864	4.23723	5.30546	3.22233	TAC	GTA	Val
CHOL	tRNA-Val-AAC-1-4	0.000218996	0.0163049	-1.80643	7.9747	8.82784	AAC	GTT	Val
CHOL	tRNA-Val-AAC-1-5	0.000182081	0.0151846	-1.80879	7.96708	8.82211	AAC	GTT	Val
CHOL	tRNA-Val-AAC-2-1	7.19e-06	0.00664293	-3.64628	11.7992	13.6656	AAC	GTT	Val
CHOL	tRNA-Val-AAC-3-1	6.47349e-05	0.0114894	-1.71202	8.04318	8.81888	AAC	GTT	Val
CHOL	tRNA-Val-AAC-4-1	0.000105264	0.012158	-1.79744	7.96429	8.81023	AAC	GTT	Val
CHOL	tRNA-Val-CAC-1-1	4.88584e-05	0.0114894	-1.75692	8.02686	8.83991	CAC	GTG	Val
CHOL	tRNA-Val-CAC-1-3	0.000388101	0.0204918	-1.56302	8.14914	8.79347	CAC	GTG	Val
CHOL	tRNA-Val-CAC-1-5	0.000383239	0.0204918	-1.69765	8.08322	8.84675	CAC	GTG	Val
CHOL	tRNA-Val-CAC-4-1	0.000220575	0.0163049	-1.63723	8.10834	8.81959	CAC	GTG	Val
CHOL	tRNA-Val-CAC-5-1	9.17417e-05	0.0115092	-1.69191	8.06449	8.82315	CAC	GTG	Val
CHOL	tRNA-Val-TAC-1-1	6.6509e-05	0.0114894	-1.8896	7.82234	8.74042	TAC	GTA	Val
CHOL	tRNA-Val-TAC-1-2	7.46066e-05	0.0114894	-2.25675	7.80585	8.98009	TAC	GTA	Val
CHOL	tRNA-Val-TAC-3-1	0.00296754	0.0459947	-1.79832	6.77819	7.62484	TAC	GTA	Val
ESCA	tRNA-Ala-AGC-3-1	0.000679288	0.0191807	-1.56584	10.4175	11.0644	AGC	GCT	Ala
ESCA	tRNA-Ala-AGC-6-1	0.00117859	0.0235583	3.14353	3.5913	1.93891	AGC	GCT	Ala
ESCA	tRNA-Arg-ACG-1-1	3.69307e-05	0.00659206	2.41776	6.60751	5.33384	ACG	CGT	Arg
ESCA	tRNA-Arg-ACG-1-2	0.00015514	0.0118576	1.73235	6.53596	5.74323	ACG	CGT	Arg
ESCA	tRNA-Arg-ACG-1-3	5.2529e-05	0.00687831	1.85204	6.57955	5.69044	ACG	CGT	Arg
ESCA	tRNA-Arg-ACG-2-1	0.00279789	0.0340164	1.5018	7.65943	7.07273	ACG	CGT	Arg
ESCA	tRNA-Arg-ACG-2-2	3.08828e-05	0.00659206	2.1036	6.55956	5.4867	ACG	CGT	Arg
ESCA	tRNA-Arg-ACG-2-3	0.000588955	0.0178424	1.89343	6.1988	5.2778	ACG	CGT	Arg
ESCA	tRNA-Arg-ACG-2-4	0.000449457	0.015666	1.9568	7.11681	6.14832	ACG	CGT	Arg
ESCA	tRNA-Arg-CCG-1-1	0.00269827	0.0334658	2.15399	8.62321	7.5162	CCG	CGG	Arg
ESCA	tRNA-Arg-CCG-1-2	0.00190819	0.0271257	2.56356	9.12103	7.76288	CCG	CGG	Arg
ESCA	tRNA-Arg-CCG-1-3	0.00185507	0.0271257	2.4801	9.08165	7.77125	CCG	CGG	Arg
ESCA	tRNA-Arg-CCT-1-1	0.001406	0.0246376	-1.77756	8.3833	9.2132	CCT	AGG	Arg
ESCA	tRNA-Arg-CCT-2-1	0.00122736	0.0238558	-1.81085	8.58399	9.44066	CCT	AGG	Arg
ESCA	tRNA-Arg-CCT-3-1	0.000466249	0.015666	-2.29025	7.98991	9.18542	CCT	AGG	Arg
ESCA	tRNA-Arg-CCT-4-1	0.00132355	0.0238558	-1.67397	8.59831	9.34159	CCT	AGG	Arg
ESCA	tRNA-Arg-CCT-5-1	0.000433676	0.015666	-2.73441	7.65386	9.10509	CCT	AGG	Arg
ESCA	tRNA-Arg-TCG-4-1	0.00486021	0.0440277	-1.84908	5.71318	6.59999	TCG	CGA	Arg
ESCA	tRNA-Arg-TCG-6-1	0.00113187	0.0235583	-3.12572	4.72251	6.3667	TCG	CGA	Arg
ESCA	tRNA-Arg-TCT-1-1	0.00267157	0.0333585	1.75488	10.0442	9.23286	TCT	AGA	Arg
ESCA	tRNA-Arg-TCT-2-1	3.85e-06	0.00208948	2.78335	5.83912	4.3623	TCT	AGA	Arg
ESCA	tRNA-Arg-TCT-3-1	0.00142203	0.0246376	3.17645	5.36791	3.70049	TCT	AGA	Arg
ESCA	tRNA-Arg-TCT-3-2	0.00225416	0.0295439	2.00253	6.14995	5.14813	TCT	AGA	Arg
ESCA	tRNA-Arg-TCT-4-1	0.000818986	0.0204525	2.02118	5.44559	4.43039	TCT	AGA	Arg
ESCA	tRNA-Arg-TCT-5-1	0.000459401	0.015666	2.77892	4.9296	3.45508	TCT	AGA	Arg
ESCA	tRNA-Asn-GTT-15-1	0.000983364	0.0223933	-4.03662	0.249745	2.26289	GTT	AAC	Asn
ESCA	tRNA-Asn-GTT-16-1	4.63727e-05	0.00659206	3.06491	2.53788	0.922033	GTT	AAC	Asn
ESCA	tRNA-Asn-GTT-18-1	0.00168306	0.0263936	-2.50344	1.24149	2.5654	GTT	AAC	Asn
ESCA	tRNA-Asn-GTT-2-4	0.00449276	0.0423603	-1.69653	5.13426	5.89685	GTT	AAC	Asn
ESCA	tRNA-Asn-GTT-2-5	0.000362008	0.0146615	-1.67315	6.01817	6.76074	GTT	AAC	Asn
ESCA	tRNA-Asn-GTT-6-1	0.00159459	0.025955	-4.39604	2.81409	4.95029	GTT	AAC	Asn
ESCA	tRNA-Asn-GTT-9-1	0.00430003	0.0409611	1.78927	4.53115	3.69178	GTT	AAC	Asn
ESCA	tRNA-Cys-ACA-1-1	0.00380336	0.0396081	1.9233	3.95149	3.00791	ACA	TGT	Cys
ESCA	tRNA-Cys-GCA-10-1	0.00397647	0.0407451	2.35481	4.78522	3.54961	GCA	TGC	Cys
ESCA	tRNA-Cys-GCA-1-1	0.000741294	0.0193322	3.60909	6.1885	4.33687	GCA	TGC	Cys
ESCA	tRNA-Cys-GCA-12-1	0.00364553	0.0389175	2.12555	2.06625	0.978412	GCA	TGC	Cys
ESCA	tRNA-Cys-GCA-14-1	0.00186702	0.0271257	2.49389	4.75804	3.43965	GCA	TGC	Cys
ESCA	tRNA-Cys-GCA-19-1	0.00120337	0.0236578	3.46062	4.48335	2.69232	GCA	TGC	Cys
ESCA	tRNA-Cys-GCA-2-1	0.00113203	0.0235583	2.70762	9.03355	7.59652	GCA	TGC	Cys
ESCA	tRNA-Cys-GCA-2-2	0.000753202	0.0193322	2.71442	8.10212	6.66147	GCA	TGC	Cys
ESCA	tRNA-Cys-GCA-2-4	0.000360037	0.0146615	2.38624	9.47014	8.21541	GCA	TGC	Cys
ESCA	tRNA-Cys-GCA-4-1	0.00221292	0.0295254	1.60617	9.75101	9.06738	GCA	TGC	Cys
ESCA	tRNA-Cys-GCA-5-1	0.0015768	0.025955	3.91873	7.52858	5.55819	GCA	TGC	Cys
ESCA	tRNA-Cys-GCA-6-1	0.00215486	0.0292807	2.06905	7.33303	6.28406	GCA	TGC	Cys
ESCA	tRNA-Cys-GCA-8-1	0.000213679	0.0119507	2.99246	5.10835	3.52702	GCA	TGC	Cys
ESCA	tRNA-Cys-GCA-9-2	0.00383138	0.0396081	1.99799	4.31446	3.31591	GCA	TGC	Cys
ESCA	tRNA-Cys-GCA-9-3	0.00272237	0.0335396	2.29588	4.33151	3.13246	GCA	TGC	Cys
ESCA	tRNA-Cys-GCA-9-4	3.44649e-05	0.00659206	3.48015	4.60819	2.80904	GCA	TGC	Cys
ESCA	tRNA-Cys-GCA-chr11-21	0.000268897	0.012423	3.42091	2.62302	0.848637	GCA	TGC	Cys
ESCA	tRNA-Cys-GCA-chr5-2	0.00202941	0.0284117	2.68783	6.14796	4.72152	GCA	TGC	Cys
ESCA	tRNA-Gln-CTG-1-3	0.000947656	0.0222388	-1.61044	10.8915	11.579	CTG	CAG	Gln
ESCA	tRNA-Gln-CTG-1-4	0.000245821	0.0119507	-1.76355	11.1863	12.0048	CTG	CAG	Gln
ESCA	tRNA-Gln-CTG-2-1	0.00126678	0.0238558	-1.57699	10.9268	11.584	CTG	CAG	Gln
ESCA	tRNA-Gln-CTG-3-1	0.00291425	0.0347453	-1.82384	6.25622	7.12319	CTG	CAG	Gln
ESCA	tRNA-Gln-CTG-3-2	0.00401062	0.0407451	-1.87764	6.17535	7.08427	CTG	CAG	Gln
ESCA	tRNA-Gln-CTG-4-1	0.00237902	0.030923	-1.94759	7.46144	8.42313	CTG	CAG	Gln
ESCA	tRNA-Gln-CTG-4-2	0.00315517	0.0367748	-1.8407	6.42968	7.30993	CTG	CAG	Gln
ESCA	tRNA-Gln-CTG-6-1	0.0016853	0.0263936	-1.84546	7.66295	8.54693	CTG	CAG	Gln
ESCA	tRNA-Gln-CTG-9-1	0.00471493	0.043566	-2.23804	1.56404	2.72627	CTG	CAG	Gln
ESCA	tRNA-Gln-CTG-chr19-4	0.00164456	0.0261996	-2.26918	4.56315	5.74533	CTG	CAG	Gln
ESCA	tRNA-Gln-TTG-3-1	0.000175599	0.0118576	-1.84769	9.99611	10.8818	TTG	CAA	Gln
ESCA	tRNA-Gln-TTG-3-2	0.00036495	0.0146615	-1.74144	10.0162	10.8164	TTG	CAA	Gln
ESCA	tRNA-Gln-TTG-3-3	0.000501093	0.0159658	-1.7526	10.0311	10.8406	TTG	CAA	Gln
ESCA	tRNA-Glu-TTC-8-1	0.00160408	0.025955	2.28333	5.05221	3.86107	TTC	GAA	Glu
ESCA	tRNA-Gly-CCC-5-1	0.000849691	0.0206896	1.84781	6.3641	5.47828	CCC	GGG	Gly
ESCA	tRNA-His-GTG-1-5	0.000105726	0.00900926	-2.94726	9.4885	11.0479	GTG	CAC	His
ESCA	tRNA-His-GTG-1-6	0.000225589	0.0119507	-3.21235	11.7657	13.4493	GTG	CAC	His
ESCA	tRNA-His-GTG-2-1	0.000922432	0.0221384	-1.99836	7.18799	8.18681	GTG	CAC	His
ESCA	tRNA-Ile-AAT-6-1	0.000414234	0.0156225	3.77757	4.23586	2.3184	AAT	ATT	Ile
ESCA	tRNA-Ile-GAT-1-1	0.00328346	0.0367748	2.11065	3.43961	2.36192	GAT	ATC	Ile
ESCA	tRNA-iMet-CAT-1-5	0.000950685	0.0222388	-1.65703	7.9035	8.6321	CAT	ATG	iMet
ESCA	nmt-tRNA-Leu-TAA-1-1	0.000103572	0.00900926	-2.59567	0.585934	1.96204	TAA	TTA	Leu
ESCA	tRNA-Leu-AAG-1-2	0.00447536	0.0423603	1.7027	8.08142	7.3136	AAG	CTT	Leu
ESCA	tRNA-Leu-AAG-2-2	0.00349981	0.0386055	1.68268	9.01045	8.25969	AAG	CTT	Leu
ESCA	tRNA-Leu-AAG-2-3	0.00353438	0.0386055	1.80939	8.18615	7.33065	AAG	CTT	Leu
ESCA	tRNA-Leu-AAG-2-4	0.00264594	0.0332633	1.73652	8.14491	7.34871	AAG	CTT	Leu
ESCA	tRNA-Leu-AAG-7-1	0.00495617	0.0446781	2.11664	1.81109	0.729314	AAG	CTT	Leu
ESCA	tRNA-Leu-CAA-2-1	0.000715077	0.0191807	1.7736	4.99609	4.16941	CAA	TTG	Leu
ESCA	tRNA-Leu-CAA-4-1	5.58305e-05	0.00687831	1.95207	5.98949	5.02448	CAA	TTG	Leu
ESCA	tRNA-Leu-TAA-3-1	0.000512185	0.0160053	2.37796	5.37926	4.12954	TAA	TTA	Leu
ESCA	tRNA-Leu-TAA-4-1	0.00157484	0.025955	2.38117	3.75191	2.50024	TAA	TTA	Leu
ESCA	tRNA-Leu-TAG-2-1	4.52366e-05	0.00659206	2.12134	7.79599	6.71102	TAG	CTA	Leu
ESCA	tRNA-Lys-CTT-2-1	0.000453993	0.015666	1.8243	7.13825	6.27091	CTT	AAG	Lys
ESCA	tRNA-Lys-CTT-2-3	5.65e-06	0.00208948	1.64893	6.62521	5.90367	CTT	AAG	Lys
ESCA	tRNA-Lys-CTT-2-4	0.000228666	0.0119507	2.31183	6.41773	5.2087	CTT	AAG	Lys
ESCA	tRNA-Lys-CTT-3-1	7.30902e-05	0.00750392	1.60016	6.43121	5.75299	CTT	AAG	Lys
ESCA	tRNA-Lys-CTT-chr7-30	0.00309148	0.0363889	2.40986	2.6197	1.35075	CTT	AAG	Lys
ESCA	tRNA-Lys-TTT-7-1	0.00342872	0.0381703	2.40661	1.98335	0.716351	TTT	AAA	Lys
ESCA	tRNA-Phe-GAA-2-1	0.0027693	0.0338918	1.62483	4.21096	3.51067	GAA	TTC	Phe
ESCA	tRNA-Phe-GAA-4-1	0.00220506	0.0295254	2.34776	3.1669	1.93561	GAA	TTC	Phe
ESCA	tRNA-Pro-TGG-2-1	0.000107253	0.00900926	-1.73342	8.78704	9.58066	TGG	CCA	Pro
ESCA	tRNA-Pro-TGG-3-5	0.000716164	0.0191807	-1.61884	7.73418	8.42914	TGG	CCA	Pro
ESCA	tRNA-Ser-CGA-2-1	0.00181143	0.0271257	2.17125	5.33738	4.21886	CGA	TCG	Ser
ESCA	tRNA-Ser-GCT-1-1	0.000284592	0.012522	2.03794	6.13263	5.10552	GCT	AGC	Ser
ESCA	tRNA-Ser-GCT-3-1	0.00111531	0.0235583	1.54276	7.35587	6.73035	GCT	AGC	Ser
ESCA	tRNA-Ser-GCT-4-3	0.000993642	0.0223933	1.55807	6.43942	5.79966	GCT	AGC	Ser
ESCA	tRNA-Thr-AGT-1-1	0.00359481	0.0386233	-1.58946	8.98593	9.65446	AGT	ACT	Thr
ESCA	tRNA-Thr-CGT-1-1	0.000374841	0.0147384	2.94125	2.196	0.639571	CGT	ACG	Thr
ESCA	tRNA-Thr-CGT-3-1	0.00254541	0.0324409	2.1909	4.97906	3.84753	CGT	ACG	Thr
ESCA	tRNA-Thr-TGT-2-1	0.00160605	0.025955	-1.69984	6.11318	6.87858	TGT	ACA	Thr
ESCA	tRNA-Thr-TGT-3-1	0.0032068	0.0367748	-1.57112	5.80104	6.45283	TGT	ACA	Thr
ESCA	tRNA-Thr-TGT-5-1	0.00214218	0.0292807	-1.54038	6.34197	6.96526	TGT	ACA	Thr
ESCA	tRNA-Trp-CCA-1-1	0.000232816	0.0119507	1.7207	5.84138	5.05838	CCA	TGG	Trp
ESCA	tRNA-Trp-CCA-3-2	0.000219892	0.0119507	-1.69585	7.77292	8.53493	CCA	TGG	Trp
ESCA	nm-tRNA-Tyr-GTA-chr1-125	4.76e-06	0.00208948	-2.39939	10.7531	12.0158	GTA	TAC	Tyr
ESCA	nm-tRNA-Tyr-GTA-chr14-8	3.7069e-05	0.00659206	-2.06073	9.23351	10.2767	GTA	TAC	Tyr
ESCA	nm-tRNA-Tyr-GTA-chr21-2	1.99e-06	0.00184178	-2.41427	10.7739	12.0455	GTA	TAC	Tyr
ESCA	tRNA-Tyr-GTA-5-3	0.00129146	0.0238558	-1.64813	9.04629	9.76712	GTA	TAC	Tyr
ESCA	tRNA-Val-CAC-2-1	1.48e-06	0.00184178	4.73909	10.2395	7.99488	CAC	GTG	Val
ESCA	tRNA-Val-TAC-2-1	0.0015725	0.025955	2.00491	8.08026	7.07672	TAC	GTA	Val
HNSC	tRNA-Ala-AGC-3-1	0.000100421	0.000849359	-1.69539	10.941	11.7026	AGC	GCT	Ala
HNSC	tRNA-Ala-AGC-6-1	0.00162309	0.00810669	1.74951	3.78286	2.97591	AGC	GCT	Ala
HNSC	tRNA-Ala-ATC-chr6-102	9.71e-10	7.48e-08	2.8425	3.93654	2.42938	ATC	GAT	Ala
HNSC	tRNA-Arg-ACG-1-1	1.03e-10	1.468e-08	2.14011	8.43528	7.33759	ACG	CGT	Arg
HNSC	tRNA-Arg-ACG-1-2	9.26e-10	7.44e-08	2.08148	8.36709	7.30948	ACG	CGT	Arg
HNSC	tRNA-Arg-ACG-1-3	1.35e-10	1.668e-08	2.22162	8.37609	7.22448	ACG	CGT	Arg
HNSC	tRNA-Arg-ACG-2-1	0.00016004	0.00124791	1.58122	8.60895	7.94791	ACG	CGT	Arg
HNSC	tRNA-Arg-ACG-2-2	3.14397e-05	0.000332004	1.88243	7.92281	7.01021	ACG	CGT	Arg
HNSC	tRNA-Arg-ACG-2-3	2.98e-07	7.06e-06	1.99687	7.62305	6.62531	ACG	CGT	Arg
HNSC	tRNA-Arg-ACG-2-4	3.01e-06	4.91808e-05	1.87006	8.46237	7.55929	ACG	CGT	Arg
HNSC	tRNA-Arg-CCG-1-1	0.000694009	0.00407152	1.74309	8.89502	8.09337	CCG	CGG	Arg
HNSC	tRNA-Arg-CCG-1-2	0.000182093	0.00137913	1.8744	9.33903	8.4326	CCG	CGG	Arg
HNSC	tRNA-Arg-CCG-1-3	0.000106207	0.000880137	1.96561	9.2549	8.27992	CCG	CGG	Arg
HNSC	tRNA-Arg-CCT-1-1	2.77e-06	4.577e-05	-1.71331	9.50126	10.278	CCT	AGG	Arg
HNSC	tRNA-Arg-CCT-2-1	5.08e-06	7.28108e-05	-1.71131	9.77837	10.5535	CCT	AGG	Arg
HNSC	tRNA-Arg-CCT-3-1	2.78e-09	1.772e-07	-2.47591	8.69315	10.0011	CCT	AGG	Arg
HNSC	tRNA-Arg-CCT-4-1	7.73e-07	1.606e-05	-1.77645	9.61896	10.448	CCT	AGG	Arg
HNSC	tRNA-Arg-CCT-5-1	1.03e-10	1.468e-08	-3.19472	8.24351	9.9192	CCT	AGG	Arg
HNSC	tRNA-Arg-TCG-1-1	0.00190477	0.00921469	1.51596	9.43569	8.83545	TCG	CGA	Arg
HNSC	tRNA-Arg-TCG-3-1	0.000404058	0.00263851	1.64757	8.883	8.16266	TCG	CGA	Arg
HNSC	tRNA-Arg-TCG-5-1	2.39192e-05	0.000266282	-1.60133	6.02414	6.70341	TCG	CGA	Arg
HNSC	tRNA-Arg-TCG-6-1	1.95e-11	4e-09	-3.07434	4.45384	6.07412	TCG	CGA	Arg
HNSC	tRNA-Arg-TCT-2-1	0.000661179	0.0039037	1.63223	7.02451	6.31766	TCT	AGA	Arg
HNSC	tRNA-Arg-TCT-3-1	0.000235705	0.00170149	1.98038	6.61309	5.62731	TCT	AGA	Arg
HNSC	tRNA-Arg-TCT-4-1	2.2e-20	4.06e-17	12.7416	8.47758	4.80611	TCT	AGA	Arg
HNSC	tRNA-Arg-TCT-5-1	1.61e-06	2.82912e-05	2.5599	5.96826	4.61218	TCT	AGA	Arg
HNSC	tRNA-Asn-GTT-11-1	0.0013703	0.00705381	1.91484	2.72899	1.79177	GTT	AAC	Asn
HNSC	tRNA-Asn-GTT-15-1	6.28e-06	8.66284e-05	-1.97891	0.85105	1.83576	GTT	AAC	Asn
HNSC	tRNA-Asn-GTT-18-1	1.47e-08	5.64e-07	-2.47159	0.707224	2.01266	GTT	AAC	Asn
HNSC	tRNA-Asn-GTT-20-1	1.29e-06	2.38498e-05	-2.08594	0.385954	1.44665	GTT	AAC	Asn
HNSC	tRNA-Asn-GTT-21-1	0.00036598	0.00241006	-1.61372	0.617811	1.3082	GTT	AAC	Asn
HNSC	tRNA-Asn-GTT-6-1	0.000919363	0.00513288	1.60951	4.88413	4.19751	GTT	AAC	Asn
HNSC	tRNA-Asp-GTC-2-1	0.000539578	0.00333491	1.51101	9.05333	8.45782	GTC	GAC	Asp
HNSC	tRNA-Asp-GTC-2-3	0.000549298	0.00337244	1.50009	9.04398	8.45893	GTC	GAC	Asp
HNSC	tRNA-Asp-GTC-2-4	0.000490749	0.00310584	1.50806	9.04652	8.45382	GTC	GAC	Asp
HNSC	tRNA-Asp-GTC-2-6	1.58474e-05	0.000191412	1.54686	6.98164	6.3523	GTC	GAC	Asp
HNSC	tRNA-Asp-GTC-2-7	3.16215e-05	0.000332026	1.66227	7.37296	6.63981	GTC	GAC	Asp
HNSC	tRNA-Asp-GTC-2-9	0.00031438	0.00212034	1.58929	8.50166	7.83328	GTC	GAC	Asp
HNSC	tRNA-Asp-GTC-4-1	1.06e-06	2.0707e-05	-1.84026	4.0342	4.91411	GTC	GAC	Asp
HNSC	tRNA-Cys-ACA-1-1	6.96e-08	2.1e-06	2.38947	3.66995	2.41326	ACA	TGT	Cys
HNSC	tRNA-Cys-GCA-10-1	0.00137577	0.00706229	1.57477	4.77582	4.12068	GCA	TGC	Cys
HNSC	tRNA-Cys-GCA-1-1	4.49e-06	6.59078e-05	1.97035	5.28166	4.30321	GCA	TGC	Cys
HNSC	tRNA-Cys-GCA-14-1	8.03e-08	2.36e-06	2.15002	5.22041	4.11605	GCA	TGC	Cys
HNSC	tRNA-Cys-GCA-15-1	0.00059418	0.00362391	1.85569	4.65661	3.76465	GCA	TGC	Cys
HNSC	tRNA-Cys-GCA-16-1	0.00157563	0.00793396	1.56122	2.19582	1.55314	GCA	TGC	Cys
HNSC	tRNA-Cys-GCA-19-1	0.000639961	0.00382734	1.68552	4.59989	3.8467	GCA	TGC	Cys
HNSC	tRNA-Cys-GCA-2-1	5.03e-06	7.25576e-05	1.71239	8.29615	7.52013	GCA	TGC	Cys
HNSC	tRNA-Cys-GCA-2-4	6.44e-06	8.81534e-05	1.60454	8.39053	7.70837	GCA	TGC	Cys
HNSC	tRNA-Cys-GCA-5-1	2.45e-09	1.614e-07	3.12094	7.1407	5.49872	GCA	TGC	Cys
HNSC	tRNA-Cys-GCA-8-1	2.06258e-05	0.000233843	2.12534	4.9709	3.88321	GCA	TGC	Cys
HNSC	tRNA-Cys-GCA-9-2	4.28e-06	6.38162e-05	2.46051	4.3622	3.06325	GCA	TGC	Cys
HNSC	tRNA-Cys-GCA-9-3	1.55e-06	2.7614e-05	2.96339	4.36796	2.80072	GCA	TGC	Cys
HNSC	tRNA-Cys-GCA-9-4	5.1e-07	1.096e-05	3.02704	4.41987	2.82196	GCA	TGC	Cys
HNSC	tRNA-Cys-GCA-chr5-2	2.47e-06	4.14968e-05	1.97635	5.19044	4.2076	GCA	TGC	Cys
HNSC	tRNA-Gln-CAG-chr9-3	0.0012993	0.00672581	-1.53689	4.03535	4.65537	CAG	CTG	Gln
HNSC	tRNA-Gln-CTG-8-1	1.18e-06	2.22074e-05	2.17965	3.32414	2.20004	CTG	CAG	Gln
HNSC	tRNA-Gln-CTG-8-2	1.97e-07	4.78e-06	2.47094	3.24917	1.94411	CTG	CAG	Gln
HNSC	tRNA-Gln-CTG-chr19-4	1.36364e-05	0.000169128	-1.58059	5.33479	5.99526	CTG	CAG	Gln
HNSC	tRNA-Glu-CTC-1-1	8.64718e-05	0.000760952	1.67217	11.0389	10.2972	CTC	GAG	Glu
HNSC	tRNA-Glu-CTC-1-2	0.000100654	0.000849359	1.64449	11.0752	10.3575	CTC	GAG	Glu
HNSC	tRNA-Glu-CTC-1-3	0.000123693	0.000993849	1.63818	11.0684	10.3563	CTC	GAG	Glu
HNSC	tRNA-Glu-CTC-1-4	9.52526e-05	0.000818729	1.65723	11.064	10.3352	CTC	GAG	Glu
HNSC	tRNA-Glu-CTC-1-5	7.90567e-05	0.000712667	1.66974	11.0876	10.348	CTC	GAG	Glu
HNSC	tRNA-Glu-CTC-1-6	1.5748e-05	0.000191412	1.7848	9.5575	8.72173	CTC	GAG	Glu
HNSC	tRNA-Glu-CTC-1-7	7.37857e-05	0.000675029	1.67819	11.0555	10.3086	CTC	GAG	Glu
HNSC	tRNA-Glu-CTC-2-1	3.39986e-05	0.000351499	1.85525	9.38175	8.49014	CTC	GAG	Glu
HNSC	tRNA-Glu-TTC-3-1	7.96e-07	1.616e-05	2.18061	5.13536	4.01063	TTC	GAA	Glu
HNSC	tRNA-Glu-TTC-4-1	7.01509e-05	0.000652564	1.55157	7.16431	6.53058	TTC	GAA	Glu
HNSC	tRNA-Glu-TTC-4-2	7.02707e-05	0.000652564	1.50522	7.23721	6.64723	TTC	GAA	Glu
HNSC	tRNA-Glu-TTC-5-1	4.21e-06	6.32174e-05	-3.24999	3.40915	5.10958	TTC	GAA	Glu
HNSC	tRNA-Glu-TTC-6-1	1.88387e-05	0.000217587	1.88872	2.24912	1.33171	TTC	GAA	Glu
HNSC	tRNA-Glu-TTC-8-1	1.46e-09	1.076e-07	2.44839	5.86447	4.57264	TTC	GAA	Glu
HNSC	tRNA-Gly-CCC-1-2	9.44496e-05	0.000815621	1.56611	10.6215	9.97437	CCC	GGG	Gly
HNSC	tRNA-Gly-CCC-5-1	0.000627605	0.00379024	2.11129	6.65486	5.57673	CCC	GGG	Gly
HNSC	tRNA-Gly-CCC-6-1	0.000257258	0.00181802	1.5144	9.4835	8.88475	CCC	GGG	Gly
HNSC	tRNA-Gly-GCC-1-1	6.24e-08	1.99e-06	2.25925	11.1105	9.93467	GCC	GGC	Gly
HNSC	tRNA-Gly-GCC-1-2	4.86e-08	1.574e-06	2.2067	11.1163	9.97443	GCC	GGC	Gly
HNSC	tRNA-Gly-GCC-1-3	6.49e-08	2e-06	2.21602	11.1129	9.96491	GCC	GGC	Gly
HNSC	tRNA-Gly-GCC-1-4	4.48e-08	1.478e-06	2.25576	11.1211	9.94752	GCC	GGC	Gly
HNSC	tRNA-Gly-GCC-1-5	7.58e-06	0.00010012	1.62278	11.6101	10.9117	GCC	GGC	Gly
HNSC	tRNA-Gly-GCC-2-5	0.000179951	0.00136852	1.5095	10.6694	10.0753	GCC	GGC	Gly
HNSC	tRNA-Gly-GCC-5-1	0.000101538	0.000852151	1.56945	10.6482	9.99798	GCC	GGC	Gly
HNSC	tRNA-His-GTG-1-5	4e-07	9.12e-06	-2.00451	9.13419	10.1374	GTG	CAC	His
HNSC	tRNA-His-GTG-1-6	4.18e-12	1.104e-09	-2.05719	11.776	12.8167	GTG	CAC	His
HNSC	tRNA-Ile-AAT-8-1	1.61e-09	1.142e-07	2.47899	6.85103	5.54128	AAT	ATT	Ile
HNSC	nmt-tRNA-Leu-TAA-4-1	0.00235802	0.0109764	-1.63631	4.74868	5.45912	TAA	TTA	Leu
HNSC	tRNA-Leu-AAG-1-1	4.75546e-05	0.000464978	1.54652	9.42061	8.79159	AAG	CTT	Leu
HNSC	tRNA-Leu-AAG-1-3	5.06624e-05	0.000492759	1.51776	9.40962	8.80768	AAG	CTT	Leu
HNSC	tRNA-Leu-AAG-2-1	2.85e-08	1.032e-06	1.92041	8.35491	7.4135	AAG	CTT	Leu
HNSC	tRNA-Leu-AAG-2-2	1.09776e-05	0.000139908	1.61026	9.47748	8.79019	AAG	CTT	Leu
HNSC	tRNA-Leu-AAG-2-3	5.98e-09	2.76e-07	2.02233	8.38116	7.36514	AAG	CTT	Leu
HNSC	tRNA-Leu-AAG-2-4	4.02e-08	1.372e-06	1.90398	8.36385	7.43483	AAG	CTT	Leu
HNSC	tRNA-Leu-AAG-3-1	2.47e-08	9.14e-07	2.01464	8.32514	7.31462	AAG	CTT	Leu
HNSC	tRNA-Leu-AAG-6-1	0.00110562	0.00597421	1.5958	2.64797	1.97369	AAG	CTT	Leu
HNSC	tRNA-Leu-CAA-5-1	3.33088e-05	0.000347767	-1.56546	2.8486	3.49519	CAA	TTG	Leu
HNSC	tRNA-Leu-TAA-2-1	1.48e-07	3.8e-06	-2.70197	3.3186	4.75261	TAA	TTA	Leu
HNSC	tRNA-Leu-TAA-4-1	1.04e-07	2.9e-06	-2.40527	3.56744	4.83364	TAA	TTA	Leu
HNSC	tRNA-Leu-TAG-1-1	3.61047e-05	0.000366602	1.56696	9.39661	8.74864	TAG	CTA	Leu
HNSC	tRNA-Leu-TAG-2-1	3.35e-08	1.168e-06	2.08934	8.06833	7.00528	TAG	CTA	Leu
HNSC	tRNA-Lys-CTT-1-1	5.42e-09	2.76e-07	-1.60735	7.87473	8.55941	CTT	AAG	Lys
HNSC	tRNA-Lys-CTT-2-4	1.21228e-05	0.0001524	1.61282	6.70138	6.0118	CTT	AAG	Lys
HNSC	tRNA-Lys-CTT-2-5	8.11518e-05	0.000724486	1.57853	6.37186	5.71328	CTT	AAG	Lys
HNSC	tRNA-Lys-CTT-6-1	4.02e-10	3.72e-08	-1.87175	6.57104	7.47543	CTT	AAG	Lys
HNSC	tRNA-Lys-TTT-4-1	3.31e-08	1.168e-06	-2.00235	6.72219	7.72389	TTT	AAA	Lys
HNSC	tRNA-Lys-TTT-6-1	8.23e-08	2.38e-06	-2.09746	6.59141	7.66005	TTT	AAA	Lys
HNSC	tRNA-Lys-TTT-7-1	9.18829e-05	0.000800941	1.72209	1.89756	1.11339	TTT	AAA	Lys
HNSC	tRNA-Lys-TTT-9-1	3.69696e-05	0.000373333	1.84758	2.1407	1.25506	TTT	AAA	Lys
HNSC	tRNA-Met-CAT-3-1	5.88e-09	2.76e-07	2.48405	4.4377	3.125	CAT	ATG	Met
HNSC	tRNA-Phe-GAA-10-1	0.00106547	0.00580824	1.79482	5.79529	4.95145	GAA	TTC	Phe
HNSC	tRNA-Phe-GAA-4-1	0.000272515	0.00189212	1.6837	2.63712	1.88548	GAA	TTC	Phe
HNSC	tRNA-Phe-GAA-5-1	1.12e-06	2.15284e-05	2.0798	3.80294	2.7465	GAA	TTC	Phe
HNSC	tRNA-Pro-TGG-2-1	2.58e-07	6.2e-06	-1.96205	8.94374	9.9161	TGG	CCA	Pro
HNSC	tRNA-SeC-TCA-2-1	0.000681523	0.004011	-1.86589	1.92224	2.8221	TCA	TGA	SeC
HNSC	tRNA-Ser-ACT-1-1	0.00177185	0.00870844	1.51851	2.93296	2.3303	ACT	AGT	Ser
HNSC	tRNA-Ser-AGA-2-2	5.566e-05	0.000538532	1.55951	5.60673	4.96564	AGA	TCT	Ser
HNSC	tRNA-Ser-AGA-2-3	1.98381e-05	0.000226301	1.66519	5.66776	4.93207	AGA	TCT	Ser
HNSC	tRNA-Ser-AGA-2-4	1.74196e-05	0.000206355	1.70435	5.70885	4.93963	AGA	TCT	Ser
HNSC	tRNA-Ser-AGA-3-1	9.64633e-05	0.000825297	1.56653	5.53516	4.88758	AGA	TCT	Ser
HNSC	tRNA-Ser-GCT-1-1	1.22e-07	3.22e-06	2.07153	6.54641	5.49571	GCT	AGC	Ser
HNSC	tRNA-Ser-GCT-2-1	1.65e-07	4.08e-06	1.85373	6.91164	6.0212	GCT	AGC	Ser
HNSC	tRNA-Ser-TGA-1-1	1.26e-06	2.36074e-05	-1.66401	4.85893	5.5936	TGA	TCA	Ser
HNSC	tRNA-Ser-TGA-2-1	3.46e-06	5.32726e-05	1.72865	5.7603	4.97065	TGA	TCA	Ser
HNSC	tRNA-Thr-AGT-1-2	0.00016915	0.00129705	1.72442	4.03451	3.2484	AGT	ACT	Thr
HNSC	tRNA-Thr-AGT-1-3	2.59224e-05	0.000283459	1.77388	4.99062	4.16372	AGT	ACT	Thr
HNSC	tRNA-Thr-AGT-2-1	5.73716e-05	0.000552202	1.50897	4.55635	3.96279	AGT	ACT	Thr
HNSC	tRNA-Thr-AGT-2-2	0.00025775	0.00181802	1.66161	4.77926	4.04668	AGT	ACT	Thr
HNSC	tRNA-Thr-AGT-3-1	6.43e-08	2e-06	2.2048	2.41323	1.27258	AGT	ACT	Thr
HNSC	tRNA-Thr-AGT-4-1	5.91e-06	8.21374e-05	2.21793	2.76768	1.61846	AGT	ACT	Thr
HNSC	tRNA-Thr-AGT-5-1	7.18612e-05	0.000663998	1.62754	3.71177	3.00907	AGT	ACT	Thr
HNSC	tRNA-Thr-AGT-6-1	1.11794e-05	0.000141504	2.18654	4.32681	3.19816	AGT	ACT	Thr
HNSC	tRNA-Thr-CGT-2-1	6.88144e-05	0.000645528	1.72262	7.29747	6.51287	CGT	ACG	Thr
HNSC	tRNA-Thr-CGT-3-1	3.18e-12	9.78e-10	2.83577	5.61255	4.10881	CGT	ACG	Thr
HNSC	tRNA-Thr-TGT-4-1	1.77e-06	3.02394e-05	-1.7121	6.9683	7.74407	TGT	ACA	Thr
HNSC	tRNA-Trp-CCA-5-1	4.37e-06	6.46056e-05	1.7648	5.1967	4.37719	CCA	TGG	Trp
HNSC	tRNA-Trp-CCA-chr7-31	0.00148339	0.00751043	-1.52257	0.909981	1.51649	CCA	TGG	Trp
HNSC	nm-tRNA-Tyr-GTA-chr10-3	1.67e-06	2.91408e-05	-3.01252	2.40825	3.99922	GTA	TAC	Tyr
HNSC	nm-tRNA-Tyr-GTA-chr1-125	1.03e-08	4.18e-07	-3.23666	9.95214	11.6466	GTA	TAC	Tyr
HNSC	nm-tRNA-Tyr-GTA-chr14-8	8.62e-06	0.000113014	-2.08888	8.17336	9.23609	GTA	TAC	Tyr
HNSC	nm-tRNA-Tyr-GTA-chr21-2	7.15e-09	3.08e-07	-3.25466	9.9338	11.6363	GTA	TAC	Tyr
HNSC	nm-tRNA-Tyr-GTA-chr9-10	6.52e-09	2.86e-07	-4.7533	4.06952	6.31845	GTA	TAC	Tyr
HNSC	tRNA-Tyr-GTA-5-2	2.19114e-05	0.000246904	1.6516	6.93475	6.21089	GTA	TAC	Tyr
HNSC	tRNA-Tyr-GTA-5-3	0.000613252	0.0037157	-1.79476	10.964	11.8078	GTA	TAC	Tyr
HNSC	tRNA-Tyr-GTA-6-1	1.23636e-05	0.000154378	1.60825	5.66024	4.97475	GTA	TAC	Tyr
HNSC	tRNA-Tyr-GTA-8-1	4.53e-07	1.01e-05	-2.24225	11.2196	12.3846	GTA	TAC	Tyr
HNSC	tRNA-Tyr-GTA-9-1	4.17e-09	2.34e-07	-4.11749	2.43446	4.47622	GTA	TAC	Tyr
HNSC	nmt-tRNA-Val-TAC-1-1	0.00387543	0.0162768	-1.58869	2.90413	3.57197	TAC	GTA	Val
HNSC	tRNA-Val-AAC-1-1	7.45e-06	9.97864e-05	1.66929	5.83508	5.09585	AAC	GTT	Val
HNSC	tRNA-Val-AAC-1-2	9.40685e-05	0.000815621	1.59865	5.6083	4.93145	AAC	GTT	Val
HNSC	tRNA-Val-AAC-1-3	8.22e-07	1.652e-05	1.91836	5.72908	4.78921	AAC	GTT	Val
HNSC	tRNA-Val-AAC-5-1	0.000125172	0.00100138	1.77924	4.93704	4.10578	AAC	GTT	Val
HNSC	tRNA-Val-CAC-10-1	0.000743525	0.00429386	1.53792	1.23482	0.613838	CAC	GTG	Val
HNSC	tRNA-Val-CAC-11-1	0.0012945	0.00671975	1.51812	1.32797	0.725685	CAC	GTG	Val
HNSC	tRNA-Val-CAC-1-2	1.06685e-05	0.000136913	1.63623	5.74878	5.0384	CAC	GTG	Val
HNSC	tRNA-Val-CAC-2-1	2.9e-09	1.788e-07	3.46748	10.2085	8.41466	CAC	GTG	Val
HNSC	tRNA-Val-CAC-6-1	0.000288996	0.00198537	-1.99811	3.96349	4.96212	CAC	GTG	Val
HNSC	tRNA-Val-CAC-8-1	0.000273205	0.00189212	1.51978	9.25601	8.65214	CAC	GTG	Val
HNSC	tRNA-Val-TAC-1-2	3.07e-06	4.97538e-05	-1.52511	7.77032	8.37923	TAC	GTA	Val
KICH	tRNA-Ala-AGC-11-1	2.8295e-05	0.000300512	1.98203	5.93136	4.94438	AGC	GCT	Ala
KICH	tRNA-Ala-AGC-15-1	3.43e-06	5.65688e-05	2.60347	1.9271	0.546661	AGC	GCT	Ala
KICH	tRNA-Ala-AGC-22-1	0.00356129	0.0145603	-1.7222	2.87791	3.66217	AGC	GCT	Ala
KICH	tRNA-Ala-AGC-4-1	1.21e-07	4.56e-06	2.55083	9.36862	8.01765	AGC	GCT	Ala
KICH	tRNA-Ala-AGC-6-1	0.000124289	0.000990027	2.01075	1.70214	0.694406	AGC	GCT	Ala
KICH	tRNA-Ala-AGC-8-1	5.72468e-05	0.000542524	1.63727	7.90101	7.18971	AGC	GCT	Ala
KICH	tRNA-Ala-AGC-8-2	7.8e-06	0.000106776	2.13637	7.31169	6.21652	AGC	GCT	Ala
KICH	tRNA-Ala-AGC-9-2	0.0010957	0.0057148	-1.8741	2.73819	3.64438	AGC	GCT	Ala
KICH	tRNA-Ala-CGC-1-1	4.27e-07	1.252e-05	2.28902	8.362	7.16727	CGC	GCG	Ala
KICH	tRNA-Ala-CGC-2-1	7.53e-08	3.66e-06	2.4591	9.33393	8.0358	CGC	GCG	Ala
KICH	tRNA-Ala-CGC-3-1	0.000302854	0.0020426	1.53668	8.54819	7.92838	CGC	GCG	Ala
KICH	tRNA-Ala-CGC-4-1	0.000234488	0.00167311	1.73603	4.974	4.17821	CGC	GCG	Ala
KICH	tRNA-Ala-TGC-1-1	0.000455244	0.0028713	2.20845	6.12962	4.98659	TGC	GCA	Ala
KICH	tRNA-Ala-TGC-2-1	3.93e-07	1.172e-05	2.52618	8.38412	7.04716	TGC	GCA	Ala
KICH	tRNA-Ala-TGC-3-1	1.25e-06	2.76976e-05	2.31455	8.41734	7.20661	TGC	GCA	Ala
KICH	tRNA-Ala-TGC-3-2	2.58e-07	8.52e-06	2.509	9.3094	7.98229	TGC	GCA	Ala
KICH	tRNA-Ala-TGC-4-1	0.000105966	0.000882098	1.80615	8.36123	7.50832	TGC	GCA	Ala
KICH	tRNA-Ala-TGC-5-1	9.75603e-05	0.000834683	2.30364	6.01322	4.80931	TGC	GCA	Ala
KICH	tRNA-Ala-TGC-6-1	0.000265926	0.0018337	1.9176	6.15858	5.21928	TGC	GCA	Ala
KICH	tRNA-Ala-TGC-7-1	3.16174e-05	0.000330108	2.19149	6.13341	5.0015	TGC	GCA	Ala
KICH	tRNA-Ala-TGC-8-1	0.00011848	0.000951962	2.10607	6.00207	4.92751	TGC	GCA	Ala
KICH	tRNA-Arg-ACG-1-1	0.000204956	0.00149707	1.6789	9.01596	8.26845	ACG	CGT	Arg
KICH	tRNA-Arg-ACG-1-2	0.000850482	0.00467587	1.61165	8.93997	8.25143	ACG	CGT	Arg
KICH	tRNA-Arg-ACG-1-3	0.000914991	0.00497325	1.60846	8.95825	8.27257	ACG	CGT	Arg
KICH	tRNA-Arg-ACG-2-1	3.05749e-05	0.000321037	2.06576	9.66206	8.61539	ACG	CGT	Arg
KICH	tRNA-Arg-ACG-2-2	0.000240531	0.00170307	1.94544	9.3144	8.3543	ACG	CGT	Arg
KICH	tRNA-Arg-ACG-2-3	0.000477227	0.00297607	1.71397	8.58184	7.8045	ACG	CGT	Arg
KICH	tRNA-Arg-ACG-2-4	0.000242379	0.0017096	1.86984	9.49182	8.58891	ACG	CGT	Arg
KICH	tRNA-Arg-CCT-3-1	0.00180956	0.00846601	1.59625	8.35226	7.67758	CCT	AGG	Arg
KICH	tRNA-Arg-CCT-4-1	0.000627963	0.00369702	1.68959	9.99086	9.23419	CCT	AGG	Arg
KICH	tRNA-Arg-TCG-3-1	0.000420826	0.00269096	1.9667	10.6204	9.6446	TCG	CGA	Arg
KICH	tRNA-Arg-TCG-4-1	0.00400892	0.0160357	1.59301	6.27071	5.59896	TCG	CGA	Arg
KICH	tRNA-Arg-TCT-2-1	3.23e-06	5.4744e-05	2.60782	8.06208	6.67923	TCT	AGA	Arg
KICH	tRNA-Arg-TCT-3-1	2.62e-06	4.88752e-05	2.75268	8.09051	6.62967	TCT	AGA	Arg
KICH	tRNA-Arg-TCT-3-2	0.000243339	0.00170985	1.89019	8.43177	7.51323	TCT	AGA	Arg
KICH	tRNA-Arg-TCT-4-1	9.86e-08	4.14e-06	3.5184	7.33835	5.52343	TCT	AGA	Arg
KICH	tRNA-Arg-TCT-5-1	1.4908e-05	0.000176602	2.53	7.60211	6.26297	TCT	AGA	Arg
KICH	tRNA-Asn-ATT-1-1	9.53e-06	0.000124079	2.46778	5.10117	3.79796	ATT	AAT	Asn
KICH	tRNA-Asn-GTT-10-1	1.05e-06	2.48008e-05	3.18808	6.72716	5.05447	GTT	AAC	Asn
KICH	tRNA-Asn-GTT-1-1	2.23203e-05	0.00024564	2.05188	5.5058	4.46885	GTT	AAC	Asn
KICH	tRNA-Asn-GTT-11-1	2.72e-08	2.28e-06	4.22472	2.70687	0.628014	GTT	AAC	Asn
KICH	tRNA-Asn-GTT-11-2	2.23538e-05	0.00024564	2.97684	2.14573	0.571944	GTT	AAC	Asn
KICH	tRNA-Asn-GTT-12-1	6.06e-06	8.89532e-05	3.40658	6.68737	4.91905	GTT	AAC	Asn
KICH	tRNA-Asn-GTT-13-1	0.00156664	0.00751987	1.81979	1.67003	0.80626	GTT	AAC	Asn
KICH	tRNA-Asn-GTT-16-1	2.76e-06	5.0016e-05	3.0074	5.20012	3.6116	GTT	AAC	Asn
KICH	tRNA-Asn-GTT-16-2	1.14e-06	2.57056e-05	2.85053	6.92101	5.40978	GTT	AAC	Asn
KICH	tRNA-Asn-GTT-16-3	9.18e-07	2.29176e-05	2.95527	6.83028	5.26699	GTT	AAC	Asn
KICH	tRNA-Asn-GTT-16-4	7.61e-06	0.000104928	2.7707	5.21481	3.74456	GTT	AAC	Asn
KICH	tRNA-Asn-GTT-16-5	1.28e-06	2.78412e-05	2.98904	5.2359	3.65622	GTT	AAC	Asn
KICH	tRNA-Asn-GTT-17-1	1.12068e-05	0.000137974	2.20812	2.16677	1.02395	GTT	AAC	Asn
KICH	tRNA-Asn-GTT-20-1	0.00015601	0.00120128	-3.30463	1.02345	2.74793	GTT	AAC	Asn
KICH	tRNA-Asn-GTT-2-1	4.54e-08	2.92e-06	2.01625	6.35274	5.34107	GTT	AAC	Asn
KICH	tRNA-Asn-GTT-2-2	1.03e-06	2.48008e-05	2.43423	7.16884	5.88538	GTT	AAC	Asn
KICH	tRNA-Asn-GTT-2-3	3.37e-06	5.61488e-05	2.29209	7.15749	5.96083	GTT	AAC	Asn
KICH	tRNA-Asn-GTT-2-4	1.77e-06	3.6627e-05	2.43677	7.20124	5.91627	GTT	AAC	Asn
KICH	tRNA-Asn-GTT-2-5	1.27e-07	4.7e-06	2.52525	7.42917	6.09274	GTT	AAC	Asn
KICH	tRNA-Asn-GTT-2-6	5.63e-07	1.542e-05	2.50731	5.91485	4.58871	GTT	AAC	Asn
KICH	tRNA-Asn-GTT-3-1	1.81e-06	3.67868e-05	2.54316	7.20558	5.85896	GTT	AAC	Asn
KICH	tRNA-Asn-GTT-3-2	1.42e-07	5.1e-06	2.60874	7.19746	5.81411	GTT	AAC	Asn
KICH	tRNA-Asn-GTT-4-1	1.51e-09	4.92e-07	3.03305	5.84327	4.2425	GTT	AAC	Asn
KICH	tRNA-Asn-GTT-5-1	1.14e-06	2.57056e-05	2.73433	7.11362	5.66243	GTT	AAC	Asn
KICH	tRNA-Asn-GTT-7-1	0.00376382	0.0152869	2.00783	2.71399	1.70835	GTT	AAC	Asn
KICH	tRNA-Asn-GTT-8-1	1.12e-07	4.56e-06	3.37215	6.81882	5.06515	GTT	AAC	Asn
KICH	tRNA-Asn-GTT-9-1	2.76e-06	5.0016e-05	2.47786	6.92824	5.61914	GTT	AAC	Asn
KICH	tRNA-Asn-GTT-9-2	1.12739e-05	0.000137974	2.51085	6.99165	5.66347	GTT	AAC	Asn
KICH	tRNA-Asp-GTC-2-10	2.93057e-05	0.000309469	-1.71874	7.12669	7.90804	GTC	GAC	Asp
KICH	tRNA-Asp-GTC-2-4	0.000360852	0.00236473	-1.52183	7.30154	7.90735	GTC	GAC	Asp
KICH	tRNA-Asp-GTC-2-5	0.000830522	0.00463687	-1.52314	7.29732	7.90437	GTC	GAC	Asp
KICH	tRNA-Asp-GTC-2-9	0.000201365	0.00148256	-1.59583	7.03982	7.71412	GTC	GAC	Asp
KICH	tRNA-Asp-GTC-3-1	9.40355e-05	0.000812045	-1.79656	6.01951	6.86475	GTC	GAC	Asp
KICH	tRNA-Asp-GTC-5-1	0.00131772	0.00659932	1.57756	6.47532	5.81762	GTC	GAC	Asp
KICH	tRNA-Cys-ACA-1-1	7.79e-07	2.05606e-05	-3.55079	2.00719	3.83533	ACA	TGT	Cys
KICH	tRNA-Cys-GCA-10-1	6.56e-06	9.4236e-05	-2.42298	3.22678	4.50356	GCA	TGC	Cys
KICH	tRNA-Cys-GCA-1-1	2.65681e-05	0.000285452	-2.36712	4.45738	5.70051	GCA	TGC	Cys
KICH	tRNA-Cys-GCA-12-1	0.0023353	0.0103245	-1.57165	0.679983	1.33226	GCA	TGC	Cys
KICH	tRNA-Cys-GCA-13-1	8.83963e-05	0.000774201	-2.04596	3.35356	4.38634	GCA	TGC	Cys
KICH	tRNA-Cys-GCA-15-1	0.00104545	0.00548861	-1.93709	3.15527	4.10916	GCA	TGC	Cys
KICH	tRNA-Cys-GCA-16-1	1.34719e-05	0.00016062	2.4083	2.30225	1.03423	GCA	TGC	Cys
KICH	tRNA-Cys-GCA-18-1	0.00250366	0.0108865	-1.78502	1.98244	2.81838	GCA	TGC	Cys
KICH	tRNA-Cys-GCA-19-1	0.000105306	0.00088057	-2.42703	2.66141	3.9406	GCA	TGC	Cys
KICH	tRNA-Cys-GCA-20-1	0.000209582	0.00151885	-2.30265	1.85909	3.06238	GCA	TGC	Cys
KICH	tRNA-Cys-GCA-2-1	5.17e-06	7.94994e-05	-3.24016	7.40232	9.09838	GCA	TGC	Cys
KICH	tRNA-Cys-GCA-21-1	0.00451195	0.0177406	-1.64494	1.12516	1.84319	GCA	TGC	Cys
KICH	tRNA-Cys-GCA-2-2	2.42349e-05	0.000263448	-2.62229	7.04138	8.4322	GCA	TGC	Cys
KICH	tRNA-Cys-GCA-22-1	6.87e-06	9.76538e-05	-3.55944	1.62954	3.46119	GCA	TGC	Cys
KICH	tRNA-Cys-GCA-2-3	2.73e-06	5.0016e-05	-3.1941	7.48716	9.16257	GCA	TGC	Cys
KICH	tRNA-Cys-GCA-23-1	0.000360741	0.00236473	-2.05568	1.95887	2.99848	GCA	TGC	Cys
KICH	tRNA-Cys-GCA-2-4	3.11e-06	5.3634e-05	-3.02726	7.69867	9.29668	GCA	TGC	Cys
KICH	tRNA-Cys-GCA-25-1	5.09e-06	7.89798e-05	-2.66284	2.17298	3.58595	GCA	TGC	Cys
KICH	tRNA-Cys-GCA-4-1	4.87e-06	7.62376e-05	-2.50518	7.99822	9.32313	GCA	TGC	Cys
KICH	tRNA-Cys-GCA-6-1	0.00232277	0.0103185	-1.53921	7.00242	7.62462	GCA	TGC	Cys
KICH	tRNA-Cys-GCA-9-1	0.000947901	0.00512199	-2.03007	3.24271	4.26424	GCA	TGC	Cys
KICH	tRNA-Cys-GCA-9-2	6.5e-06	9.4236e-05	-3.16676	2.64772	4.31073	GCA	TGC	Cys
KICH	tRNA-Cys-GCA-9-3	8.21e-06	0.000110716	-3.88262	2.38858	4.34561	GCA	TGC	Cys
KICH	tRNA-Cys-GCA-9-4	3.57e-08	2.54e-06	-4.30478	2.48362	4.58956	GCA	TGC	Cys
KICH	tRNA-Cys-GCA-chr5-2	1.1136e-05	0.000137974	-2.80961	3.77816	5.26853	GCA	TGC	Cys
KICH	tRNA-Gln-CTG-12-1	0.000351672	0.00232104	2.06841	4.16813	3.11961	CTG	CAG	Gln
KICH	tRNA-Gln-CTG-3-1	0.000282292	0.00193213	1.69987	6.99619	6.23077	CTG	CAG	Gln
KICH	tRNA-Gln-CTG-3-2	7.49657e-05	0.000679101	1.77372	7.03839	6.21161	CTG	CAG	Gln
KICH	tRNA-Gln-CTG-4-1	0.000115061	0.000934255	1.61916	8.04879	7.35355	CTG	CAG	Gln
KICH	tRNA-Gln-CTG-4-2	8.38498e-05	0.000741409	1.78367	6.86717	6.03232	CTG	CAG	Gln
KICH	tRNA-Gln-CTG-6-1	0.000161749	0.0012403	1.55641	8.09413	7.45591	CTG	CAG	Gln
KICH	tRNA-Gln-CTG-7-1	0.000229578	0.00164442	1.84073	6.38511	5.50484	CTG	CAG	Gln
KICH	tRNA-Gln-CTG-chr19-4	0.000471209	0.00296188	1.83829	6.31471	5.43635	CTG	CAG	Gln
KICH	tRNA-Gln-TTG-3-1	9.69539e-05	0.000833352	-1.63427	9.08319	9.79183	TTG	CAA	Gln
KICH	tRNA-Gln-TTG-3-2	0.000132534	0.00103781	-1.64242	9.07508	9.7909	TTG	CAA	Gln
KICH	tRNA-Gln-TTG-3-3	0.000150603	0.0011645	-1.59299	9.11877	9.79051	TTG	CAA	Gln
KICH	tRNA-Glu-CTC-1-1	0.00144879	0.00707995	-1.63179	9.02061	9.72707	CTC	GAG	Glu
KICH	tRNA-Glu-CTC-1-2	0.00236254	0.01042	-1.58069	9.12976	9.79031	CTC	GAG	Glu
KICH	tRNA-Glu-CTC-1-3	0.00129173	0.00648674	-1.62837	9.09148	9.79491	CTC	GAG	Glu
KICH	tRNA-Glu-CTC-1-4	0.00138034	0.00682052	-1.6043	9.10196	9.7839	CTC	GAG	Glu
KICH	tRNA-Glu-CTC-1-5	0.00110179	0.0057148	-1.64213	9.11722	9.83278	CTC	GAG	Glu
KICH	tRNA-Glu-CTC-1-6	0.000312458	0.00209211	-1.87082	7.86086	8.76453	CTC	GAG	Glu
KICH	tRNA-Glu-CTC-1-7	0.00193122	0.00887785	-1.60028	9.08382	9.76214	CTC	GAG	Glu
KICH	tRNA-Glu-CTC-3-1	5.68798e-05	0.000541824	-3.37234	5.60194	7.35569	CTC	GAG	Glu
KICH	tRNA-Glu-TTC-1-1	5.25e-06	7.94994e-05	-1.87069	8.53889	9.44246	TTC	GAA	Glu
KICH	tRNA-Glu-TTC-1-2	6.58e-06	9.4236e-05	-2.10997	8.33327	9.41049	TTC	GAA	Glu
KICH	tRNA-Glu-TTC-2-1	3.22e-08	2.38e-06	-2.43606	10.04	11.3246	TTC	GAA	Glu
KICH	tRNA-Glu-TTC-2-2	1.61e-08	1.566e-06	-2.45113	9.93967	11.2331	TTC	GAA	Glu
KICH	tRNA-Glu-TTC-4-1	0.000769778	0.00444547	-1.88479	5.41716	6.33157	TTC	GAA	Glu
KICH	tRNA-Glu-TTC-4-2	0.000185719	0.00138951	-1.90217	5.79076	6.7184	TTC	GAA	Glu
KICH	tRNA-Glu-TTC-5-1	0.00145908	0.00709576	-1.98456	0.838716	1.82754	TTC	GAA	Glu
KICH	tRNA-Glu-TTC-9-1	4.46e-06	7.11132e-05	-2.41845	7.23434	8.50842	TTC	GAA	Glu
KICH	tRNA-Gly-CCC-1-1	9.19e-08	4.04e-06	-3.0222	9.71789	11.3135	CCC	GGG	Gly
KICH	tRNA-Gly-CCC-1-2	1.75e-08	1.62e-06	-3.29395	8.19639	9.9162	CCC	GGG	Gly
KICH	tRNA-Gly-CCC-5-1	0.00103427	0.00546094	-2.00781	4.861	5.86662	CCC	GGG	Gly
KICH	tRNA-Gly-CCC-6-1	2.89e-06	5.14394e-05	-2.59759	7.38726	8.76443	CCC	GGG	Gly
KICH	tRNA-Gly-GCC-2-1	5.15e-08	2.92e-06	-2.8285	9.91344	11.4135	GCC	GGC	Gly
KICH	tRNA-Gly-GCC-2-2	5.12e-08	2.92e-06	-2.90963	9.86605	11.4069	GCC	GGC	Gly
KICH	tRNA-Gly-GCC-2-3	8.39e-08	3.8e-06	-2.83131	9.89902	11.4005	GCC	GGC	Gly
KICH	tRNA-Gly-GCC-2-4	8.01e-08	3.8e-06	-2.80933	9.91693	11.4072	GCC	GGC	Gly
KICH	tRNA-Gly-GCC-2-5	3.19e-08	2.38e-06	-3.13152	8.31904	9.96591	GCC	GGC	Gly
KICH	tRNA-Gly-GCC-2-6	2.25e-08	1.982e-06	-2.99565	8.43032	10.0132	GCC	GGC	Gly
KICH	tRNA-Gly-GCC-3-1	5.22e-08	2.92e-06	-2.9187	9.87813	11.4235	GCC	GGC	Gly
KICH	tRNA-Gly-GCC-5-1	1.15e-07	4.56e-06	-3.21172	8.20567	9.88901	GCC	GGC	Gly
KICH	tRNA-His-GTG-1-5	4.42e-06	7.11132e-05	-2.34371	8.36864	9.59743	GTG	CAC	His
KICH	tRNA-His-GTG-1-6	4.23e-09	9.76e-07	-3.23953	11.0038	12.6996	GTG	CAC	His
KICH	tRNA-Ile-AAT-3-1	7.19698e-05	0.000655173	2.20674	5.34941	4.20749	AAT	ATT	Ile
KICH	tRNA-Ile-AAT-6-1	0.000578492	0.00345972	1.5957	4.86891	4.19472	AAT	ATT	Ile
KICH	tRNA-Ile-AAT-8-1	0.00118883	0.00608576	1.53365	6.17898	5.56201	AAT	ATT	Ile
KICH	tRNA-iMet-CAT-1-1	1.08833e-05	0.00013654	-1.56621	6.77526	7.42255	CAT	ATG	iMet
KICH	tRNA-iMet-CAT-1-2	4.45e-07	1.284e-05	-2.47547	5.238	6.5457	CAT	ATG	iMet
KICH	tRNA-iMet-CAT-1-3	1.05e-06	2.48008e-05	-2.53334	7.71058	9.05162	CAT	ATG	iMet
KICH	tRNA-iMet-CAT-1-4	9.6e-07	2.36544e-05	-2.48828	7.704	9.01915	CAT	ATG	iMet
KICH	tRNA-iMet-CAT-1-5	1.0605e-05	0.000135159	-2.05613	7.99149	9.03142	CAT	ATG	iMet
KICH	tRNA-iMet-CAT-1-6	8.01e-07	2.086e-05	-2.41595	7.73464	9.00724	CAT	ATG	iMet
KICH	tRNA-iMet-CAT-1-7	1.26e-06	2.76976e-05	-2.48844	7.70224	9.01748	CAT	ATG	iMet
KICH	tRNA-iMet-CAT-1-8	1.69e-06	3.55698e-05	-2.49464	7.73918	9.05801	CAT	ATG	iMet
KICH	tRNA-iMet-CAT-2-1	2.14e-07	7.18e-06	-3.3181	3.87214	5.6025	CAT	ATG	iMet
KICH	tRNA-Leu-AAG-5-1	0.000125976	0.000994886	1.98519	1.54469	0.555414	AAG	CTT	Leu
KICH	tRNA-Leu-CAA-5-1	0.000165306	0.00125714	-2.06768	1.71369	2.7617	CAA	TTG	Leu
KICH	tRNA-Leu-CAA-6-1	0.00230586	0.0102928	-1.73403	1.51118	2.30532	CAA	TTG	Leu
KICH	tRNA-Leu-CAG-1-1	3.20786e-05	0.00033304	-1.70142	5.96893	6.73566	CAG	CTG	Leu
KICH	tRNA-Leu-CAG-1-2	4.21634e-05	0.000416673	-1.74636	5.91452	6.71886	CAG	CTG	Leu
KICH	tRNA-Leu-CAG-1-3	0.000129747	0.00102031	-1.60645	6.0062	6.69008	CAG	CTG	Leu
KICH	tRNA-Leu-CAG-1-4	6.04134e-05	0.000569612	-1.66782	6.02775	6.76571	CAG	CTG	Leu
KICH	tRNA-Leu-CAG-1-5	0.000113	0.000924003	-1.64152	5.99922	6.71425	CAG	CTG	Leu
KICH	tRNA-Leu-CAG-1-6	3.17e-06	5.42964e-05	-1.84766	5.70134	6.58704	CAG	CTG	Leu
KICH	tRNA-Leu-CAG-1-7	3.53482e-05	0.000362909	-1.68956	5.9679	6.72455	CAG	CTG	Leu
KICH	tRNA-Leu-CAG-2-1	9.77e-08	4.14e-06	-1.94859	5.85932	6.82175	CAG	CTG	Leu
KICH	tRNA-Leu-CAG-2-2	2.93e-06	5.1502e-05	-1.81856	6.07189	6.93469	CAG	CTG	Leu
KICH	tRNA-Leu-CAG-chr9-7	0.00118462	0.00608103	-1.9162	1.32959	2.26784	CAG	CTG	Leu
KICH	tRNA-Leu-TAA-1-1	1.6e-09	4.92e-07	-3.1802	5.23341	6.90253	TAA	TTA	Leu
KICH	tRNA-Lys-CTT-2-1	0.00084757	0.00467555	1.55195	8.36815	7.73407	CTT	AAG	Lys
KICH	tRNA-Lys-CTT-2-3	0.000340369	0.0022626	1.67156	8.20633	7.46514	CTT	AAG	Lys
KICH	tRNA-Lys-CTT-3-1	0.000773325	0.0044479	1.55497	8.12973	7.49285	CTT	AAG	Lys
KICH	tRNA-Lys-CTT-6-1	0.000237234	0.00168619	-1.84007	7.07021	7.94997	CTT	AAG	Lys
KICH	tRNA-Lys-CTT-chr15-5	0.000220632	0.00158649	4.7857	5.84335	3.58462	CTT	AAG	Lys
KICH	tRNA-Lys-CTT-chr7-30	0.00496973	0.0190937	-1.75282	3.20028	4.00996	CTT	AAG	Lys
KICH	tRNA-Lys-TTT-1-1	0.00305864	0.0128463	1.59504	3.1955	2.52191	TTT	AAA	Lys
KICH	tRNA-Lys-TTT-13-1	0.000710963	0.00415779	2.74396	2.81256	1.3563	TTT	AAA	Lys
KICH	tRNA-Lys-TTT-14-1	7.18e-06	0.000100469	-3.13213	3.00514	4.65228	TTT	AAA	Lys
KICH	tRNA-Lys-TTT-3-1	6.19e-08	3.18e-06	2.53439	8.8382	7.49656	TTT	AAA	Lys
KICH	tRNA-Lys-TTT-3-2	1.19e-08	1.476e-06	2.65926	9.54188	8.13085	TTT	AAA	Lys
KICH	tRNA-Lys-TTT-3-3	1.43e-08	1.552e-06	2.60658	8.92695	7.54479	TTT	AAA	Lys
KICH	tRNA-Lys-TTT-3-4	1.19e-07	4.56e-06	2.47497	9.50961	8.2022	TTT	AAA	Lys
KICH	tRNA-Lys-TTT-3-5	5.58e-08	3.04e-06	2.5366	9.01662	7.67372	TTT	AAA	Lys
KICH	tRNA-Lys-TTT-5-1	5.92e-08	3.12e-06	2.79787	8.58375	7.09942	TTT	AAA	Lys
KICH	tRNA-Lys-TTT-7-1	0.000802838	0.00453714	1.79522	1.53635	0.692186	TTT	AAA	Lys
KICH	tRNA-Lys-TTT-9-1	0.000275873	0.00189522	2.45529	1.78809	0.492194	TTT	AAA	Lys
KICH	tRNA-Met-CAT-2-1	0.00303227	0.0127937	-1.7856	2.18262	3.01902	CAT	ATG	Met
KICH	tRNA-Met-CAT-4-2	0.00331561	0.0137691	-1.88396	2.35472	3.26849	CAT	ATG	Met
KICH	tRNA-Met-CAT-4-3	6.6698e-05	0.000613223	-2.47385	1.71772	3.02447	CAT	ATG	Met
KICH	tRNA-Phe-GAA-10-1	0.00101704	0.00540082	-2.19366	4.24401	5.37736	GAA	TTC	Phe
KICH	tRNA-Phe-GAA-1-1	3.96e-06	6.47588e-05	4.39368	7.68931	5.55388	GAA	TTC	Phe
KICH	tRNA-Phe-GAA-1-2	3.3e-07	1.026e-05	4.7267	7.93979	5.69895	GAA	TTC	Phe
KICH	tRNA-Phe-GAA-1-3	3.67e-07	1.11e-05	4.64365	7.84726	5.632	GAA	TTC	Phe
KICH	tRNA-Phe-GAA-1-4	4.85e-07	1.37e-05	4.72672	9.47503	7.23419	GAA	TTC	Phe
KICH	tRNA-Phe-GAA-1-5	2.5e-06	4.71778e-05	3.77224	7.85457	5.93914	GAA	TTC	Phe
KICH	tRNA-Phe-GAA-1-6	7.54e-07	2.01952e-05	4.19828	7.80407	5.73427	GAA	TTC	Phe
KICH	tRNA-Phe-GAA-2-1	4.46e-06	7.11132e-05	4.61203	5.69127	3.48587	GAA	TTC	Phe
KICH	tRNA-Phe-GAA-3-1	2.81e-06	5.03786e-05	5.36087	5.0406	2.61813	GAA	TTC	Phe
KICH	tRNA-Phe-GAA-4-1	1.17e-07	4.56e-06	5.86672	5.18342	2.63086	GAA	TTC	Phe
KICH	tRNA-Phe-GAA-6-1	0.000843128	0.00466497	2.1308	2.73862	1.64722	GAA	TTC	Phe
KICH	tRNA-Pro-AGG-1-1	7.96992e-05	0.000711518	-1.59164	6.04371	6.71422	AGG	CCT	Pro
KICH	tRNA-Pro-AGG-2-2	1.03656e-05	0.000133026	-1.61653	5.94345	6.63635	AGG	CCT	Pro
KICH	tRNA-Pro-AGG-2-3	1.6284e-05	0.00018808	-1.6851	5.94177	6.6946	AGG	CCT	Pro
KICH	tRNA-Pro-AGG-2-4	4.52687e-05	0.000444982	-1.60811	6.01649	6.70186	AGG	CCT	Pro
KICH	tRNA-Pro-AGG-2-8	9.66e-06	0.00012479	-1.73984	5.87866	6.67761	AGG	CCT	Pro
KICH	tRNA-Pro-AGG-3-1	0.00106115	0.00555525	-1.73884	4.59581	5.39393	AGG	CCT	Pro
KICH	tRNA-Pro-CGG-1-1	8.69e-06	0.000114654	-1.62426	6.2543	6.95408	CGG	CCG	Pro
KICH	tRNA-Pro-CGG-1-2	7.11e-06	0.000100355	-1.63341	6.3019	7.00979	CGG	CCG	Pro
KICH	tRNA-Pro-TGG-1-1	5.59e-06	8.32572e-05	-1.71926	6.09666	6.87844	TGG	CCA	Pro
KICH	tRNA-Pro-TGG-3-2	2.76424e-05	0.000295278	-1.6911	5.98949	6.74746	TGG	CCA	Pro
KICH	tRNA-Pro-TGG-3-3	3.30953e-05	0.000341677	-1.72108	5.86137	6.64468	TGG	CCA	Pro
KICH	tRNA-Pro-TGG-3-5	2.49208e-05	0.00026932	-1.81762	7.41612	8.27817	TGG	CCA	Pro
KICH	tRNA-SeC-TCA-2-1	0.00474685	0.0184289	1.75589	2.45823	1.64602	TCA	TGA	SeC
KICH	nm-tRNA-Ser-AGA-chr11-8	5.67e-06	8.3843e-05	-5.25686	1.27211	3.66631	AGA	TCT	Ser
KICH	tRNA-Ser-ACT-1-1	0.001981	0.00903922	1.65016	2.15402	1.43142	ACT	AGT	Ser
KICH	tRNA-Ser-AGA-2-6	0.000857415	0.00468788	1.5671	7.7509	7.1028	AGA	TCT	Ser
KICH	tRNA-Ser-CGA-4-1	7.98e-06	0.000108384	-1.57692	5.4458	6.10292	CGA	TCG	Ser
KICH	tRNA-Ser-GCT-3-1	6.24048e-05	0.000582445	1.58923	8.3194	7.65108	GCT	AGC	Ser
KICH	tRNA-Ser-GCT-4-1	4.89e-07	1.37e-05	2.01941	6.46653	5.4526	GCT	AGC	Ser
KICH	tRNA-Ser-GCT-4-2	6.22e-10	2.88e-07	1.92406	6.51484	5.57069	GCT	AGC	Ser
KICH	tRNA-Thr-AGT-3-1	0.000543311	0.00325987	1.66135	1.55006	0.817703	AGT	ACT	Thr
KICH	tRNA-Thr-AGT-4-1	0.00366125	0.0149031	-1.64209	0.673672	1.3892	AGT	ACT	Thr
KICH	tRNA-Thr-CGT-2-1	6.15237e-05	0.000577136	-1.62302	7.06462	7.76329	CGT	ACG	Thr
KICH	tRNA-Thr-CGT-3-1	0.00135032	0.0067303	2.46895	5.49453	4.19063	CGT	ACG	Thr
KICH	tRNA-Thr-CGT-4-1	1.08555e-05	0.00013654	-1.56074	7.23831	7.88054	CGT	ACG	Thr
KICH	tRNA-Thr-CGT-6-1	1.12e-06	2.57056e-05	-3.13288	1.30499	2.95248	CGT	ACG	Thr
KICH	tRNA-Thr-TGT-1-1	0.00318195	0.0132737	1.7502	2.63178	1.82426	TGT	ACA	Thr
KICH	tRNA-Thr-TGT-2-1	2.17e-06	4.2587e-05	-3.2838	5.38712	7.10249	TGT	ACA	Thr
KICH	tRNA-Thr-TGT-5-1	1.59e-07	5.54e-06	-2.8705	5.87192	7.39323	TGT	ACA	Thr
KICH	tRNA-Trp-CCA-1-1	1.03e-08	1.476e-06	2.60545	6.35136	4.96983	CCA	TGG	Trp
KICH	tRNA-Trp-CCA-2-1	8.886e-05	0.000774591	1.6849	8.98678	8.23412	CCA	TGG	Trp
KICH	tRNA-Trp-CCA-3-1	8.54e-07	2.16154e-05	1.75366	6.61701	5.80664	CCA	TGG	Trp
KICH	tRNA-Trp-CCA-3-2	5.34e-06	8.02054e-05	2.14322	7.77643	6.67665	CCA	TGG	Trp
KICH	tRNA-Trp-CCA-4-1	1.9e-06	3.77078e-05	2.12761	8.08383	6.99459	CCA	TGG	Trp
KICH	tRNA-Trp-CCA-5-1	8.42e-08	3.8e-06	2.4227	5.69862	4.42201	CCA	TGG	Trp
KICH	nm-tRNA-Tyr-GTA-chr1-125	2.01564e-05	0.000225752	-3.34211	10.1672	11.908	GTA	TAC	Tyr
KICH	nm-tRNA-Tyr-GTA-chr14-8	3.80702e-05	0.000384447	-3.20035	8.58056	10.2588	GTA	TAC	Tyr
KICH	nm-tRNA-Tyr-GTA-chr21-2	2.01474e-05	0.000225752	-3.3415	10.1846	11.9251	GTA	TAC	Tyr
KICH	nm-tRNA-Tyr-GTA-chr9-10	0.00417804	0.0164979	1.75842	4.71414	3.89986	GTA	TAC	Tyr
KICH	tRNA-Tyr-GTA-11-1	1.18071e-05	0.000143549	-2.59256	0.293438	1.66782	GTA	TAC	Tyr
KICH	tRNA-Tyr-GTA-4-1	1.58e-06	3.3613e-05	2.34734	6.49688	5.26585	GTA	TAC	Tyr
KICH	tRNA-Tyr-GTA-5-1	3.09e-06	5.3634e-05	1.95018	7.44927	6.48567	GTA	TAC	Tyr
KICH	tRNA-Tyr-GTA-5-2	1.43e-07	5.1e-06	2.29677	7.53922	6.33961	GTA	TAC	Tyr
KICH	tRNA-Tyr-GTA-5-4	3.92e-09	9.76e-07	2.37101	7.08196	5.83646	GTA	TAC	Tyr
KICH	tRNA-Tyr-GTA-5-5	1.78e-06	3.6627e-05	2.35777	7.42934	6.19192	GTA	TAC	Tyr
KICH	tRNA-Tyr-GTA-6-1	1.58234e-05	0.000183909	2.35222	5.67895	4.44492	GTA	TAC	Tyr
KICH	tRNA-Tyr-GTA-7-1	2.08108e-05	0.000231677	2.06461	6.36071	5.31484	GTA	TAC	Tyr
KICH	tRNA-Tyr-GTA-8-1	0.000208154	0.00151444	1.93684	10.5886	9.63485	GTA	TAC	Tyr
KICH	tRNA-Val-AAC-1-1	0.00304744	0.0128284	-1.59423	6.29822	6.97108	AAC	GTT	Val
KICH	tRNA-Val-AAC-1-2	0.00410422	0.016276	-1.621	6.04022	6.7371	AAC	GTT	Val
KICH	tRNA-Val-AAC-1-4	0.00170592	0.00808345	-1.86359	8.67878	9.57686	AAC	GTT	Val
KICH	tRNA-Val-AAC-1-5	0.00153277	0.00741506	-1.87363	8.65853	9.56437	AAC	GTT	Val
KICH	tRNA-Val-AAC-3-1	0.00143609	0.00703949	-1.92412	8.58049	9.52469	AAC	GTT	Val
KICH	tRNA-Val-AAC-4-1	0.00240639	0.0105721	-1.86026	8.64165	9.53715	AAC	GTT	Val
KICH	tRNA-Val-AAC-5-1	0.00351713	0.0144437	-1.72782	5.35881	6.14776	AAC	GTT	Val
KICH	tRNA-Val-AAC-6-1	0.000101661	0.000853957	2.74841	6.08344	4.62484	AAC	GTT	Val
KICH	tRNA-Val-CAC-10-1	0.00149417	0.00724731	1.94532	1.3423	0.382296	CAC	GTG	Val
KICH	tRNA-Val-CAC-1-1	0.00196154	0.00897258	-1.83132	8.70674	9.57963	CAC	GTG	Val
KICH	tRNA-Val-CAC-1-3	0.00247458	0.010811	-1.79931	8.72306	9.57051	CAC	GTG	Val
KICH	tRNA-Val-CAC-1-5	0.00233454	0.0103245	-1.78728	8.76038	9.59814	CAC	GTG	Val
KICH	tRNA-Val-CAC-3-1	0.000657673	0.00385835	-1.52933	6.98532	7.59821	CAC	GTG	Val
KICH	tRNA-Val-CAC-4-1	0.00268192	0.0115226	-1.78702	8.71428	9.55184	CAC	GTG	Val
KICH	tRNA-Val-CAC-5-1	0.00259356	0.0112246	-1.84145	8.64104	9.52189	CAC	GTG	Val
KICH	tRNA-Val-CAC-7-1	0.00396298	0.0158863	-1.82504	8.39287	9.2608	CAC	GTG	Val
KICH	tRNA-Val-CAC-8-1	1.0935e-05	0.00013654	-2.43476	7.21208	8.49586	CAC	GTG	Val
KICH	tRNA-Val-TAC-1-1	0.000124182	0.000990027	-1.65258	7.18062	7.90534	TAC	GTA	Val
KICH	tRNA-Val-TAC-2-1	2.85e-08	2.3e-06	-2.13413	7.54687	8.64052	TAC	GTA	Val
KICH	tRNA-Val-TAC-3-1	0.000168978	0.0012798	-1.73692	6.36095	7.15748	TAC	GTA	Val
KICH	tRNA-Val-TAC-4-1	0.00215332	0.00972944	2.09277	3.35941	2.294	TAC	GTA	Val
KIRC	tRNA-Ala-AGC-22-1	1.56e-07	1.62e-06	2.14963	4.08263	2.97854	AGC	GCT	Ala
KIRC	tRNA-Ala-AGC-23-1	0.000442252	0.00220887	-1.52007	1.03211	1.63626	AGC	GCT	Ala
KIRC	tRNA-Ala-AGC-6-1	2.95e-16	1.676e-14	4.0925	2.3142	0.281222	AGC	GCT	Ala
KIRC	tRNA-Ala-AGC-9-2	3.27e-07	3.14e-06	1.93846	4.20048	3.24557	AGC	GCT	Ala
KIRC	tRNA-Ala-ATC-chr6-102	0.000679906	0.00322999	-1.67039	3.72555	4.46573	ATC	GAT	Ala
KIRC	tRNA-Ala-CGC-4-1	0.00010492	0.000585776	1.5955	4.65556	3.98155	CGC	GCG	Ala
KIRC	tRNA-Arg-ACG-1-1	7.39e-06	5.1758e-05	1.52914	7.24023	6.62751	ACG	CGT	Arg
KIRC	tRNA-Arg-ACG-1-2	1.89e-06	1.502e-05	1.55914	7.27301	6.63226	ACG	CGT	Arg
KIRC	tRNA-Arg-ACG-1-3	1.72e-06	1.38e-05	1.55664	7.29431	6.65587	ACG	CGT	Arg
KIRC	tRNA-Arg-ACG-2-1	6.8e-09	8.6e-08	1.96423	8.05379	7.07983	ACG	CGT	Arg
KIRC	tRNA-Arg-ACG-2-2	4.11e-09	5.54e-08	2.27476	7.77107	6.58536	ACG	CGT	Arg
KIRC	tRNA-Arg-ACG-2-3	2.97786e-05	0.00018405	1.60079	6.90126	6.22248	ACG	CGT	Arg
KIRC	tRNA-Arg-ACG-2-4	2.06e-09	2.92e-08	2.07641	8.00063	6.94654	ACG	CGT	Arg
KIRC	tRNA-Arg-CCG-1-1	2.3e-07	2.3e-06	2.09472	11.6001	10.5334	CCG	CGG	Arg
KIRC	tRNA-Arg-CCG-1-2	1.75e-06	1.404e-05	1.90782	11.7195	10.7875	CCG	CGG	Arg
KIRC	tRNA-Arg-CCG-1-3	2.14e-06	1.67e-05	1.94308	11.6856	10.7273	CCG	CGG	Arg
KIRC	tRNA-Arg-CCG-2-1	3.21e-09	4.44e-08	1.85558	10.4604	9.5685	CCG	CGG	Arg
KIRC	tRNA-Arg-CCT-1-1	5.63e-16	2.98e-14	2.83851	8.88939	7.38426	CCT	AGG	Arg
KIRC	tRNA-Arg-CCT-2-1	5.68e-15	2.56e-13	2.7768	9.40547	7.93205	CCT	AGG	Arg
KIRC	tRNA-Arg-CCT-3-1	9.36e-24	7.96e-21	3.20526	8.03951	6.35906	CCT	AGG	Arg
KIRC	tRNA-Arg-CCT-4-1	4.2e-14	1.554e-12	2.20711	9.14564	8.00348	CCT	AGG	Arg
KIRC	tRNA-Arg-CCT-5-1	1.21e-19	2.24e-17	2.897	6.88755	5.35299	CCT	AGG	Arg
KIRC	tRNA-Arg-TCG-1-1	2.52e-06	1.916e-05	1.89067	11.7101	10.7912	TCG	CGA	Arg
KIRC	tRNA-Arg-TCG-2-1	7.25e-11	1.368e-09	3.25707	5.58806	3.88448	TCG	CGA	Arg
KIRC	tRNA-Arg-TCG-3-1	1.13e-10	2e-09	2.64979	9.72077	8.31489	TCG	CGA	Arg
KIRC	tRNA-Arg-TCG-4-1	1.23e-11	2.68e-10	3.61196	5.74853	3.89575	TCG	CGA	Arg
KIRC	tRNA-Arg-TCG-5-1	4.15e-08	4.74e-07	2.40326	5.75371	4.48872	TCG	CGA	Arg
KIRC	tRNA-Arg-TCG-6-1	4.30456e-05	0.000259115	1.79687	3.82565	2.98017	TCG	CGA	Arg
KIRC	tRNA-Arg-TCT-1-1	1.21e-06	1.006e-05	1.82596	10.9126	10.044	TCT	AGA	Arg
KIRC	tRNA-Arg-TCT-2-1	1.11e-09	1.666e-08	2.40803	6.80513	5.53727	TCT	AGA	Arg
KIRC	tRNA-Arg-TCT-3-1	1.32e-11	2.82e-10	3.1247	6.67678	5.03306	TCT	AGA	Arg
KIRC	tRNA-Arg-TCT-3-2	3.37e-06	2.50922e-05	1.84401	7.43431	6.55147	TCT	AGA	Arg
KIRC	tRNA-Arg-TCT-4-1	1.29e-23	7.96e-21	8.90347	6.83432	3.67995	TCT	AGA	Arg
KIRC	tRNA-Arg-TCT-5-1	2.93e-12	7.22e-11	3.1923	6.67277	4.99817	TCT	AGA	Arg
KIRC	tRNA-Asn-ATT-1-1	1.23396e-05	8.20276e-05	1.76673	2.59515	1.77408	ATT	AAT	Asn
KIRC	tRNA-Asn-GTT-10-1	9.81529e-05	0.000549656	2.09514	3.72854	2.6615	GTT	AAC	Asn
KIRC	tRNA-Asn-GTT-1-1	7.79e-08	8.56e-07	2.31373	4.01472	2.8045	GTT	AAC	Asn
KIRC	tRNA-Asn-GTT-12-1	0.000161923	0.000864487	1.86064	3.45515	2.55934	GTT	AAC	Asn
KIRC	tRNA-Asn-GTT-15-1	0.000395813	0.00198767	1.51556	1.71263	1.11277	GTT	AAC	Asn
KIRC	tRNA-Asn-GTT-16-1	4.07495e-05	0.000247714	1.89788	2.27547	1.35108	GTT	AAC	Asn
KIRC	tRNA-Asn-GTT-16-2	6.7352e-05	0.000386542	1.78147	4.03804	3.20497	GTT	AAC	Asn
KIRC	tRNA-Asn-GTT-16-3	2.74e-06	2.0583e-05	1.83934	3.90005	3.02087	GTT	AAC	Asn
KIRC	tRNA-Asn-GTT-16-5	4.62341e-05	0.000274998	1.85403	2.39141	1.50074	GTT	AAC	Asn
KIRC	tRNA-Asn-GTT-20-1	0.00135337	0.00594067	1.67952	1.94033	1.19228	GTT	AAC	Asn
KIRC	tRNA-Asn-GTT-2-1	6.02e-07	5.48e-06	1.61667	5.37955	4.68653	GTT	AAC	Asn
KIRC	tRNA-Asn-GTT-21-1	4.86e-06	3.5072e-05	1.77545	1.45914	0.630949	GTT	AAC	Asn
KIRC	tRNA-Asn-GTT-2-2	4.91e-12	1.194e-10	2.06041	5.53741	4.49448	GTT	AAC	Asn
KIRC	tRNA-Asn-GTT-2-3	1.67e-10	2.88e-09	2.02751	5.81199	4.79229	GTT	AAC	Asn
KIRC	tRNA-Asn-GTT-2-4	1.52e-09	2.24e-08	1.98763	5.556	4.56495	GTT	AAC	Asn
KIRC	tRNA-Asn-GTT-2-5	5.21e-06	3.73078e-05	1.55974	5.86806	5.22675	GTT	AAC	Asn
KIRC	tRNA-Asn-GTT-2-6	0.000345509	0.00175412	1.55693	4.45852	3.81982	GTT	AAC	Asn
KIRC	tRNA-Asn-GTT-3-1	3.75e-11	7.6e-10	1.91931	5.62555	4.68496	GTT	AAC	Asn
KIRC	tRNA-Asn-GTT-3-2	3.25e-14	1.274e-12	2.13418	5.78724	4.69356	GTT	AAC	Asn
KIRC	tRNA-Asn-GTT-4-1	0.000531608	0.00259212	1.53852	3.19646	2.57492	GTT	AAC	Asn
KIRC	tRNA-Asn-GTT-5-1	1.84155e-05	0.000118578	1.5932	4.82187	4.14994	GTT	AAC	Asn
KIRC	tRNA-Asn-GTT-6-1	1.68e-12	4.56e-11	3.26575	5.07518	3.36777	GTT	AAC	Asn
KIRC	tRNA-Asn-GTT-8-1	5.13125e-05	0.000301034	1.98848	3.85431	2.86264	GTT	AAC	Asn
KIRC	tRNA-Asn-GTT-9-1	3.36e-08	3.92e-07	2.22845	4.61608	3.46004	GTT	AAC	Asn
KIRC	tRNA-Asn-GTT-9-2	7.31e-07	6.44e-06	2.20277	4.40328	3.26396	GTT	AAC	Asn
KIRC	tRNA-Asp-GTC-2-1	2.5e-16	1.488e-14	-2.30728	7.55188	8.75807	GTC	GAC	Asp
KIRC	tRNA-Asp-GTC-2-10	4.87e-13	1.552e-11	-2.21196	7.26098	8.40631	GTC	GAC	Asp
KIRC	tRNA-Asp-GTC-2-2	6.21e-17	4.26e-15	-2.22286	7.60003	8.75244	GTC	GAC	Asp
KIRC	tRNA-Asp-GTC-2-3	1.57e-18	1.454e-16	-2.25409	7.6056	8.77815	GTC	GAC	Asp
KIRC	tRNA-Asp-GTC-2-4	9.66e-17	6.38e-15	-2.2132	7.60492	8.75105	GTC	GAC	Asp
KIRC	tRNA-Asp-GTC-2-5	1.63e-16	1.006e-14	-2.23419	7.55924	8.719	GTC	GAC	Asp
KIRC	tRNA-Asp-GTC-2-6	5.83e-12	1.4e-10	-1.88478	6.15296	7.06735	GTC	GAC	Asp
KIRC	tRNA-Asp-GTC-2-7	4.47e-18	3.6e-16	-2.55472	6.28051	7.63368	GTC	GAC	Asp
KIRC	tRNA-Asp-GTC-2-8	2.37e-14	9.5e-13	-2.13828	7.48061	8.57706	GTC	GAC	Asp
KIRC	tRNA-Asp-GTC-2-9	5.8e-14	2.1e-12	-2.21574	7.11426	8.26205	GTC	GAC	Asp
KIRC	tRNA-Asp-GTC-3-1	8.6e-07	7.46e-06	-1.61426	5.84208	6.53296	GTC	GAC	Asp
KIRC	tRNA-Cys-GCA-11-1	2.83e-09	3.94e-08	-2.17578	4.09334	5.21487	GCA	TGC	Cys
KIRC	tRNA-Cys-GCA-17-1	0.000229377	0.00120579	-1.58314	3.35103	4.01382	GCA	TGC	Cys
KIRC	tRNA-Cys-GCA-2-1	2.85e-10	4.66e-09	-1.67355	8.54332	9.28623	GCA	TGC	Cys
KIRC	tRNA-Cys-GCA-2-3	1.17e-09	1.742e-08	-1.53383	8.73081	9.34795	GCA	TGC	Cys
KIRC	tRNA-Cys-GCA-4-1	4.82e-11	9.48e-10	-1.58153	8.77628	9.4376	GCA	TGC	Cys
KIRC	tRNA-Cys-GCA-7-1	6.64279e-05	0.000382426	-1.61805	3.61339	4.30765	GCA	TGC	Cys
KIRC	tRNA-Gln-CTG-12-1	0.000631924	0.00304113	1.63783	2.21649	1.5047	CTG	CAG	Gln
KIRC	tRNA-Gln-CTG-3-1	8.4e-12	1.918e-10	1.92513	6.47075	5.5258	CTG	CAG	Gln
KIRC	tRNA-Gln-CTG-3-2	1.2e-11	2.66e-10	1.93678	6.46159	5.50793	CTG	CAG	Gln
KIRC	tRNA-Gln-CTG-4-1	1.62e-14	6.64e-13	1.96883	7.86805	6.89071	CTG	CAG	Gln
KIRC	tRNA-Gln-CTG-4-2	1.07e-15	5.48e-14	2.40941	6.42032	5.15164	CTG	CAG	Gln
KIRC	tRNA-Gln-CTG-6-1	4e-17	3.08e-15	2.06992	8.18307	7.1335	CTG	CAG	Gln
KIRC	tRNA-Gln-CTG-7-1	6e-17	4.26e-15	2.40795	6.001	4.73319	CTG	CAG	Gln
KIRC	tRNA-Gln-CTG-8-1	1.08256e-05	7.30136e-05	2.20081	3.29294	2.15491	CTG	CAG	Gln
KIRC	tRNA-Gln-CTG-8-2	3.94e-08	4.52e-07	2.58411	3.63406	2.26439	CTG	CAG	Gln
KIRC	tRNA-Gln-CTG-chr19-4	3.46e-06	2.56886e-05	1.74762	5.25776	4.45237	CTG	CAG	Gln
KIRC	tRNA-Gln-TTG-1-1	4.24e-11	8.42e-10	1.53641	8.74134	8.12177	TTG	CAA	Gln
KIRC	tRNA-Gln-TTG-2-1	3.31e-14	1.274e-12	1.71563	8.7084	7.92966	TTG	CAA	Gln
KIRC	tRNA-Gln-TTG-4-1	8.53e-10	1.314e-08	1.69785	7.83758	7.07387	TTG	CAA	Gln
KIRC	tRNA-Glu-CTC-3-1	6.68e-23	2.48e-20	-8.38334	5.49506	8.56258	CTC	GAG	Glu
KIRC	tRNA-Glu-TTC-4-1	6.14e-07	5.56e-06	-1.71428	5.19836	5.97596	TTC	GAA	Glu
KIRC	tRNA-Glu-TTC-4-2	1.16e-11	2.58e-10	-2.4615	5.33574	6.63528	TTC	GAA	Glu
KIRC	tRNA-Glu-TTC-7-1	8.57e-11	1.6e-09	-3.78132	1.44466	3.36355	TTC	GAA	Glu
KIRC	tRNA-Gly-CCC-2-1	2.33e-12	6.02e-11	-1.8531	8.46212	9.35206	CCC	GGG	Gly
KIRC	tRNA-Gly-CCC-2-2	6.66e-07	5.92e-06	-1.50157	9.01434	9.60082	CCC	GGG	Gly
KIRC	tRNA-Gly-TCC-1-1	7.43e-19	8.08e-17	-2.2691	6.81184	7.99396	TCC	GGA	Gly
KIRC	tRNA-Gly-TCC-2-6	4.68e-09	6.18e-08	-1.64895	4.71253	5.43408	TCC	GGA	Gly
KIRC	tRNA-Gly-TCC-3-1	9.37e-19	9.62e-17	-2.40597	6.50951	7.77613	TCC	GGA	Gly
KIRC	tRNA-Gly-TCC-4-1	1.03e-11	2.34e-10	-1.67795	6.43058	7.17728	TCC	GGA	Gly
KIRC	tRNA-His-GTG-1-1	3.59e-08	4.14e-07	1.59852	10.5424	9.86568	GTG	CAC	His
KIRC	tRNA-His-GTG-1-4	1.08e-07	1.15e-06	1.55048	10.5895	9.9568	GTG	CAC	His
KIRC	tRNA-His-GTG-1-7	5.62e-08	6.3e-07	1.53135	10.6462	10.0314	GTG	CAC	His
KIRC	tRNA-His-GTG-1-8	8.15e-09	1.018e-07	1.63381	10.58	9.87173	GTG	CAC	His
KIRC	tRNA-His-GTG-2-1	3.25e-09	4.44e-08	1.608	7.65691	6.97164	GTG	CAC	His
KIRC	tRNA-Ile-AAT-3-1	1.53e-06	1.238e-05	1.81422	4.12431	3.26496	AAT	ATT	Ile
KIRC	tRNA-Ile-AAT-4-1	3.87e-07	3.64e-06	1.58282	5.80788	5.14539	AAT	ATT	Ile
KIRC	tRNA-Ile-AAT-7-1	7.6e-08	8.4e-07	1.55068	5.70348	5.07058	AAT	ATT	Ile
KIRC	tRNA-Ile-AAT-8-1	2.23e-06	1.714e-05	1.85541	5.97184	5.0801	AAT	ATT	Ile
KIRC	tRNA-Ile-GAT-1-1	0.000274327	0.00140821	1.52892	4.29699	3.68448	GAT	ATC	Ile
KIRC	tRNA-Ile-GAT-1-2	4.95956e-05	0.000291888	1.57727	4.30987	3.65245	GAT	ATC	Ile
KIRC	tRNA-Ile-GAT-1-3	4.28167e-05	0.000258579	1.62542	4.37121	3.6704	GAT	ATC	Ile
KIRC	tRNA-iMet-CAT-1-1	9.8e-13	2.88e-11	-1.74561	6.05031	6.85404	CAT	ATG	iMet
KIRC	tRNA-iMet-CAT-1-2	4.68e-09	6.18e-08	-2.10762	4.5255	5.60112	CAT	ATG	iMet
KIRC	tRNA-iMet-CAT-2-1	2.67684e-05	0.000167122	-1.59635	3.62333	4.2981	CAT	ATG	iMet
KIRC	nmt-tRNA-Leu-TAA-1-1	1.57e-11	3.3e-10	-5.63139	2.06472	4.55822	TAA	TTA	Leu
KIRC	nmt-tRNA-Leu-TAA-4-1	2.43e-10	4.12e-09	-3.86741	6.40723	8.3586	TAA	TTA	Leu
KIRC	tRNA-Leu-CAA-3-1	1.03e-06	8.62e-06	-1.54261	5.62612	6.2515	CAA	TTG	Leu
KIRC	tRNA-Leu-CAA-6-1	0.000456445	0.00225537	-1.5295	1.6076	2.22066	CAA	TTG	Leu
KIRC	tRNA-Leu-CAG-1-5	8.32e-09	1.032e-07	-1.51259	6.5811	7.17811	CAG	CTG	Leu
KIRC	tRNA-Leu-TAA-1-1	1.3e-22	4e-20	-2.96945	6.57894	8.14914	TAA	TTA	Leu
KIRC	tRNA-Leu-TAA-3-1	5.89e-09	7.66e-08	-2.13093	3.54483	4.63631	TAA	TTA	Leu
KIRC	tRNA-Leu-TAG-2-1	6.05e-11	1.164e-09	2.18304	7.5523	6.42596	TAG	CTA	Leu
KIRC	tRNA-Lys-CTT-1-1	3.55e-19	4.7e-17	-1.87686	7.76374	8.67206	CTT	AAG	Lys
KIRC	tRNA-Lys-CTT-1-2	1.59e-16	1.006e-14	-2.64447	5.67809	7.08107	CTT	AAG	Lys
KIRC	tRNA-Lys-CTT-16-1	5.31e-07	4.86e-06	-2.31193	0.923274	2.13237	CTT	AAG	Lys
KIRC	tRNA-Lys-CTT-2-2	1.07e-12	3.1e-11	-2.42509	5.49517	6.77321	CTT	AAG	Lys
KIRC	tRNA-Lys-CTT-2-4	4.78e-16	2.6e-14	-3.12062	6.01656	7.65839	CTT	AAG	Lys
KIRC	tRNA-Lys-CTT-2-5	1.48e-14	6.2e-13	-2.49767	5.3369	6.65748	CTT	AAG	Lys
KIRC	tRNA-Lys-CTT-4-1	4.85e-15	2.24e-13	-2.40935	5.73553	7.00417	CTT	AAG	Lys
KIRC	tRNA-Lys-CTT-6-1	9.21e-11	1.702e-09	-1.8135	6.82945	7.68823	CTT	AAG	Lys
KIRC	tRNA-Lys-TTT-1-1	0.00102286	0.00459915	1.51445	2.80983	2.21104	TTT	AAA	Lys
KIRC	tRNA-Lys-TTT-13-1	1.67924e-05	0.000108885	2.03623	1.73951	0.713616	TTT	AAA	Lys
KIRC	tRNA-Met-CAT-2-1	6.23e-12	1.458e-10	-3.00008	0.901777	2.48678	CAT	ATG	Met
KIRC	tRNA-Met-CAT-3-2	1.19e-06	9.96e-06	2.03589	4.31272	3.28707	CAT	ATG	Met
KIRC	tRNA-Met-CAT-4-3	0.000130956	0.000712679	-1.75832	1.23797	2.05217	CAT	ATG	Met
KIRC	tRNA-Met-CAT-6-1	6.79e-09	8.6e-08	-1.97371	5.855	6.83591	CAT	ATG	Met
KIRC	tRNA-Phe-GAA-10-1	6.7e-09	8.6e-08	-3.53962	3.51973	5.34332	GAA	TTC	Phe
KIRC	tRNA-Phe-GAA-1-1	3.53e-10	5.64e-09	-2.17287	4.91859	6.03819	GAA	TTC	Phe
KIRC	tRNA-Phe-GAA-1-2	2.32e-07	2.3e-06	-1.84118	5.14297	6.0236	GAA	TTC	Phe
KIRC	tRNA-Phe-GAA-1-3	6.43e-07	5.74e-06	-1.7603	5.072	5.88782	GAA	TTC	Phe
KIRC	tRNA-Phe-GAA-1-4	8.49e-13	2.54e-11	-2.69644	6.65207	8.08312	GAA	TTC	Phe
KIRC	tRNA-Phe-GAA-1-5	4.96e-06	3.56602e-05	-1.63763	5.61195	6.32357	GAA	TTC	Phe
KIRC	tRNA-Phe-GAA-1-6	2.3e-07	2.3e-06	-1.88687	5.0241	5.94009	GAA	TTC	Phe
KIRC	tRNA-Phe-GAA-5-1	0.000122804	0.00067744	-1.78739	2.52442	3.36227	GAA	TTC	Phe
KIRC	tRNA-Pro-AGG-2-1	5.94e-12	1.408e-10	1.58773	6.64389	5.97692	AGG	CCT	Pro
KIRC	tRNA-Pro-AGG-2-7	6.98e-14	2.44e-12	1.80549	6.58862	5.73622	AGG	CCT	Pro
KIRC	tRNA-Pro-AGG-3-1	2.23e-08	2.68e-07	-2.16072	2.72873	3.84024	AGG	CCT	Pro
KIRC	tRNA-Pro-CGG-1-3	1.67e-11	3.48e-10	1.61938	6.72653	6.0311	CGG	CCG	Pro
KIRC	tRNA-Pro-TGG-3-1	4.95e-11	9.62e-10	1.6183	6.7813	6.08682	TGG	CCA	Pro
KIRC	tRNA-Pro-TGG-3-4	9.55e-11	1.746e-09	1.64928	7.24768	6.52585	TGG	CCA	Pro
KIRC	tRNA-SeC-TCA-2-1	1.59e-09	2.32e-08	-3.40988	2.06052	3.83024	TCA	TGA	SeC
KIRC	nm-tRNA-Ser-AGA-chr11-8	8.28e-24	7.96e-21	-12.8154	1.65511	5.33492	AGA	TCT	Ser
KIRC	tRNA-Ser-CGA-4-1	1.11e-10	1.99e-09	-1.59316	6.25525	6.92715	CGA	TCG	Ser
KIRC	tRNA-Thr-AGT-1-1	2.37e-10	4.04e-09	1.67441	8.87299	8.12933	AGT	ACT	Thr
KIRC	tRNA-Thr-AGT-2-1	8.09e-06	5.63886e-05	1.63222	4.68719	3.98036	AGT	ACT	Thr
KIRC	tRNA-Thr-AGT-3-1	1.45e-07	1.514e-06	1.8868	1.30652	0.390576	AGT	ACT	Thr
KIRC	tRNA-Thr-AGT-5-1	2.6e-10	4.32e-09	2.77272	4.2719	2.80059	AGT	ACT	Thr
KIRC	tRNA-Thr-CGT-1-1	1.42e-06	1.154e-05	1.84113	1.29054	0.409949	CGT	ACG	Thr
KIRC	tRNA-Thr-CGT-3-1	1.53e-09	2.26e-08	2.66541	4.79664	3.38228	CGT	ACG	Thr
KIRC	tRNA-Thr-CGT-6-1	2.91e-08	3.4e-07	-2.52268	1.05374	2.3887	CGT	ACG	Thr
KIRC	tRNA-Thr-TGT-1-1	1.36e-10	2.38e-09	3.25648	3.87138	2.16807	TGT	ACA	Thr
KIRC	tRNA-Trp-CCA-1-1	2.24e-06	1.718e-05	1.56558	5.60116	4.95446	CCA	TGG	Trp
KIRC	nm-tRNA-Tyr-GTA-chr1-125	1.87e-18	1.65e-16	-4.94966	10.0419	12.3492	GTA	TAC	Tyr
KIRC	nm-tRNA-Tyr-GTA-chr14-8	5.83e-23	2.48e-20	-6.05133	7.9133	10.5106	GTA	TAC	Tyr
KIRC	nm-tRNA-Tyr-GTA-chr21-2	1.37e-18	1.332e-16	-4.97429	10.0291	12.3436	GTA	TAC	Tyr
KIRC	nm-tRNA-Tyr-GTA-chr9-10	1.3e-06	1.068e-05	-2.40227	2.80067	4.06506	GTA	TAC	Tyr
KIRC	tRNA-Tyr-GTA-5-3	0.000359889	0.00182212	1.57816	10.563	9.90476	GTA	TAC	Tyr
KIRC	nmt-tRNA-Val-TAC-1-1	6.68e-19	8.08e-17	-9.6088	3.72362	6.98797	TAC	GTA	Val
KIRC	tRNA-Val-AAC-1-1	1.89e-09	2.7e-08	-1.73442	6.10297	6.89742	AAC	GTT	Val
KIRC	tRNA-Val-AAC-1-2	1.24e-10	2.18e-09	-1.85537	5.53902	6.43073	AAC	GTT	Val
KIRC	tRNA-Val-AAC-1-3	2.14e-08	2.58e-07	-1.85767	5.47251	6.36601	AAC	GTT	Val
KIRC	tRNA-Val-AAC-1-4	1.62e-12	4.46e-11	-2.05023	8.67596	9.71175	AAC	GTT	Val
KIRC	tRNA-Val-AAC-1-5	2.45e-12	6.2e-11	-2.1101	8.64658	9.72389	AAC	GTT	Val
KIRC	tRNA-Val-AAC-2-1	4.23e-08	4.8e-07	-2.79227	10.7712	12.2526	AAC	GTT	Val
KIRC	tRNA-Val-AAC-3-1	6.67e-14	2.38e-12	-2.14984	8.61273	9.71695	AAC	GTT	Val
KIRC	tRNA-Val-AAC-4-1	6.27e-13	1.9e-11	-2.12187	8.61351	9.69885	AAC	GTT	Val
KIRC	tRNA-Val-AAC-5-1	6.01e-09	7.76e-08	-2.2949	4.57136	5.76979	AAC	GTT	Val
KIRC	tRNA-Val-CAC-1-1	6.96e-12	1.608e-10	-2.03397	8.68413	9.70842	CAC	GTG	Val
KIRC	tRNA-Val-CAC-1-2	2.82e-10	4.66e-09	-1.77056	5.59762	6.42183	CAC	GTG	Val
KIRC	tRNA-Val-CAC-1-3	1.89e-12	5.06e-11	-2.10019	8.63702	9.70754	CAC	GTG	Val
KIRC	tRNA-Val-CAC-1-4	3.32727e-05	0.00020496	1.63621	10.8484	10.1381	CAC	GTG	Val
KIRC	tRNA-Val-CAC-1-5	6.04e-13	1.868e-11	-2.09374	8.70257	9.76865	CAC	GTG	Val
KIRC	tRNA-Val-CAC-1-6	2.63e-08	3.12e-07	-1.59507	6.15417	6.82779	CAC	GTG	Val
KIRC	tRNA-Val-CAC-2-1	1.26e-13	4.22e-12	1.90549	8.28773	7.35757	CAC	GTG	Val
KIRC	tRNA-Val-CAC-3-1	6.22e-17	4.26e-15	-2.49848	6.90941	8.23046	CAC	GTG	Val
KIRC	tRNA-Val-CAC-4-1	6.07e-13	1.868e-11	-2.06136	8.66116	9.70475	CAC	GTG	Val
KIRC	tRNA-Val-CAC-5-1	1.78e-13	5.88e-12	-2.11835	8.64931	9.73225	CAC	GTG	Val
KIRC	tRNA-Val-CAC-7-1	4.54756e-05	0.000272853	-1.59219	8.05433	8.72534	CAC	GTG	Val
KIRC	tRNA-Val-TAC-1-1	2.06e-18	1.73e-16	-2.4061	7.69614	8.96283	TAC	GTA	Val
KIRC	tRNA-Val-TAC-1-2	3.47e-19	4.7e-17	-2.42607	7.68998	8.9686	TAC	GTA	Val
KIRC	tRNA-Val-TAC-3-1	3.81e-14	1.438e-12	-2.07014	6.9006	7.95033	TAC	GTA	Val
KIRP	tRNA-Ala-AGC-4-1	7.9e-06	0.000110595	1.88362	8.64911	7.7356	AGC	GCT	Ala
KIRP	tRNA-Ala-AGC-6-1	1.2195e-05	0.000153778	2.23911	1.83737	0.674447	AGC	GCT	Ala
KIRP	tRNA-Ala-ATC-chr6-102	0.000684412	0.00442235	-1.72694	3.47537	4.26359	ATC	GAT	Ala
KIRP	tRNA-Ala-CGC-1-1	1.74e-06	3.24178e-05	1.85506	7.93531	7.04385	CGC	GCG	Ala
KIRP	tRNA-Ala-CGC-2-1	2.88e-06	4.79076e-05	1.90123	8.69827	7.77134	CGC	GCG	Ala
KIRP	tRNA-Ala-CGC-4-1	8.07e-07	1.714e-05	2.00525	5.34013	4.33634	CGC	GCG	Ala
KIRP	tRNA-Ala-TGC-1-1	1.09671e-05	0.000142726	1.98811	5.90631	4.91491	TGC	GCA	Ala
KIRP	tRNA-Ala-TGC-2-1	8.21e-07	1.724e-05	1.89509	7.8681	6.94584	TGC	GCA	Ala
KIRP	tRNA-Ala-TGC-3-1	1.08e-06	2.192e-05	1.83158	7.97866	7.10557	TGC	GCA	Ala
KIRP	tRNA-Ala-TGC-3-2	1.65e-06	3.17866e-05	2.01788	8.67172	7.65888	TGC	GCA	Ala
KIRP	tRNA-Ala-TGC-4-1	9.07119e-05	0.000850942	1.57943	8.05948	7.40008	TGC	GCA	Ala
KIRP	tRNA-Ala-TGC-5-1	4.28988e-05	0.000466335	1.8684	5.65243	4.75063	TGC	GCA	Ala
KIRP	tRNA-Ala-TGC-6-1	3.1e-06	5.09356e-05	2.04248	5.93267	4.90235	TGC	GCA	Ala
KIRP	tRNA-Ala-TGC-7-1	0.000798696	0.00508962	1.66161	5.53772	4.80514	TGC	GCA	Ala
KIRP	tRNA-Ala-TGC-8-1	5.81588e-05	0.000593798	1.9025	5.62134	4.69344	TGC	GCA	Ala
KIRP	tRNA-Arg-ACG-1-1	1.51e-06	2.95504e-05	2.2674	8.62095	7.43991	ACG	CGT	Arg
KIRP	tRNA-Arg-ACG-1-2	4.99e-06	7.62826e-05	2.09082	8.52418	7.46011	ACG	CGT	Arg
KIRP	tRNA-Arg-ACG-1-3	1.1e-06	2.20186e-05	2.25444	8.608	7.43523	ACG	CGT	Arg
KIRP	tRNA-Arg-ACG-2-1	2.45e-06	4.26436e-05	2.32004	9.38058	8.16644	ACG	CGT	Arg
KIRP	tRNA-Arg-ACG-2-2	1.86e-07	5.48e-06	3.10446	8.97603	7.34168	ACG	CGT	Arg
KIRP	tRNA-Arg-ACG-2-3	6.24e-07	1.432e-05	2.53204	8.27907	6.93877	ACG	CGT	Arg
KIRP	tRNA-Arg-ACG-2-4	6.38e-06	9.23856e-05	2.32648	9.20378	7.98563	ACG	CGT	Arg
KIRP	tRNA-Arg-CCG-2-1	3.88037e-05	0.000426841	2.09778	11.5436	10.4747	CCG	CGG	Arg
KIRP	tRNA-Arg-CCT-1-1	3.28e-08	1.658e-06	3.0479	9.83872	8.23091	CCT	AGG	Arg
KIRP	tRNA-Arg-CCT-2-1	7.23e-08	2.38e-06	3.15724	10.2889	8.63028	CCT	AGG	Arg
KIRP	tRNA-Arg-CCT-3-1	3.61e-08	1.686e-06	2.47644	8.57797	7.26971	CCT	AGG	Arg
KIRP	tRNA-Arg-CCT-4-1	4.17e-07	1.042e-05	2.47968	9.96883	8.65868	CCT	AGG	Arg
KIRP	tRNA-Arg-CCT-5-1	7.58e-06	0.000106865	2.13088	7.20843	6.11698	CCT	AGG	Arg
KIRP	tRNA-Arg-TCG-2-1	5.05501e-05	0.000527777	2.23528	6.27532	5.11487	TCG	CGA	Arg
KIRP	tRNA-Arg-TCG-3-1	1.69e-06	3.21682e-05	2.94805	10.4873	8.92752	TCG	CGA	Arg
KIRP	tRNA-Arg-TCG-4-1	3.01559e-05	0.00034189	2.16534	6.34802	5.23342	TCG	CGA	Arg
KIRP	tRNA-Arg-TCG-5-1	6.4e-06	9.23856e-05	2.13415	6.35223	5.25857	TCG	CGA	Arg
KIRP	tRNA-Arg-TCT-1-1	0.000300189	0.00229235	1.95757	11.9705	11.0015	TCT	AGA	Arg
KIRP	tRNA-Arg-TCT-2-1	2.89e-08	1.526e-06	3.24407	7.20855	5.51075	TCT	AGA	Arg
KIRP	tRNA-Arg-TCT-3-1	6.95e-08	2.38e-06	3.1158	6.98978	5.35018	TCT	AGA	Arg
KIRP	tRNA-Arg-TCT-3-2	9.22382e-05	0.00086089	1.92188	7.73376	6.79124	TCT	AGA	Arg
KIRP	tRNA-Arg-TCT-4-1	2.59e-07	7.04e-06	5.61377	7.44315	4.95418	TCT	AGA	Arg
KIRP	tRNA-Arg-TCT-5-1	4.88e-08	1.854e-06	3.79701	6.73592	4.81106	TCT	AGA	Arg
KIRP	tRNA-Asn-GTT-10-1	9.37905e-05	0.000868699	2.03548	5.10655	4.08118	GTT	AAC	Asn
KIRP	tRNA-Asn-GTT-1-1	4.11e-06	6.49546e-05	1.87115	4.84706	3.94313	GTT	AAC	Asn
KIRP	tRNA-Asn-GTT-12-1	0.000213601	0.00173129	1.92367	4.92399	3.98013	GTT	AAC	Asn
KIRP	tRNA-Asn-GTT-16-3	0.000193994	0.00160855	1.64318	5.21229	4.4958	GTT	AAC	Asn
KIRP	tRNA-Asn-GTT-2-2	2.82e-08	1.526e-06	1.87872	6.27836	5.3686	GTT	AAC	Asn
KIRP	tRNA-Asn-GTT-2-3	9.84e-07	2.04318e-05	1.69365	6.3593	5.59916	GTT	AAC	Asn
KIRP	tRNA-Asn-GTT-2-4	4.12e-07	1.042e-05	1.79776	6.27505	5.42885	GTT	AAC	Asn
KIRP	tRNA-Asn-GTT-2-5	1.52e-06	2.95504e-05	1.61661	6.52763	5.83466	GTT	AAC	Asn
KIRP	tRNA-Asn-GTT-3-1	6.34e-09	5.78e-07	1.79755	6.32665	5.48061	GTT	AAC	Asn
KIRP	tRNA-Asn-GTT-3-2	7.75e-09	6.22e-07	1.74449	6.37176	5.56895	GTT	AAC	Asn
KIRP	tRNA-Asn-GTT-4-1	4.73899e-05	0.000503313	1.68409	4.38163	3.62966	GTT	AAC	Asn
KIRP	tRNA-Asn-GTT-6-1	5.11e-07	1.196e-05	2.35708	5.27666	4.03966	GTT	AAC	Asn
KIRP	tRNA-Asn-GTT-8-1	0.000186851	0.00156244	1.82134	4.82338	3.95839	GTT	AAC	Asn
KIRP	tRNA-Asn-GTT-9-1	0.00196076	0.0107203	1.51578	5.37891	4.77885	GTT	AAC	Asn
KIRP	tRNA-Asp-GTC-2-1	1.28e-10	3.28e-08	-2.28789	7.5242	8.71822	GTC	GAC	Asp
KIRP	tRNA-Asp-GTC-2-10	3.95e-14	7.16e-11	-2.55096	7.11616	8.46721	GTC	GAC	Asp
KIRP	tRNA-Asp-GTC-2-11	1.99e-09	2.44e-07	-1.82136	6.4289	7.29392	GTC	GAC	Asp
KIRP	tRNA-Asp-GTC-2-2	7e-12	3.24e-09	-2.3708	7.45664	8.70202	GTC	GAC	Asp
KIRP	tRNA-Asp-GTC-2-3	5.58e-12	3.24e-09	-2.32861	7.51146	8.73093	GTC	GAC	Asp
KIRP	tRNA-Asp-GTC-2-4	1.58e-11	5.82e-09	-2.32324	7.48957	8.70571	GTC	GAC	Asp
KIRP	tRNA-Asp-GTC-2-5	7.87e-11	2.42e-08	-2.37773	7.4672	8.71679	GTC	GAC	Asp
KIRP	tRNA-Asp-GTC-2-7	7.68e-07	1.65e-05	-1.6907	6.87903	7.63666	GTC	GAC	Asp
KIRP	tRNA-Asp-GTC-2-8	3.32e-08	1.658e-06	-1.73557	7.69058	8.48599	GTC	GAC	Asp
KIRP	tRNA-Asp-GTC-2-9	7.76e-14	7.16e-11	-2.66862	6.83984	8.25593	GTC	GAC	Asp
KIRP	tRNA-Asp-GTC-3-1	2.04e-07	5.7e-06	-1.88544	5.80585	6.72075	GTC	GAC	Asp
KIRP	tRNA-Asp-GTC-4-1	3.40931e-05	0.000381843	-1.78071	2.60455	3.437	GTC	GAC	Asp
KIRP	tRNA-Cys-GCA-11-1	0.000337076	0.00247189	-1.80689	4.5103	5.3638	GCA	TGC	Cys
KIRP	tRNA-Cys-GCA-2-1	4.42205e-05	0.000475113	-1.54691	8.34296	8.97235	GCA	TGC	Cys
KIRP	tRNA-Gln-CTG-12-1	5.73e-06	8.41138e-05	2.47388	3.71234	2.40557	CTG	CAG	Gln
KIRP	tRNA-Gln-CTG-3-1	2.66e-07	7.12e-06	1.78055	6.61874	5.78641	CTG	CAG	Gln
KIRP	tRNA-Gln-CTG-3-2	4.78e-08	1.854e-06	1.8721	6.71467	5.81001	CTG	CAG	Gln
KIRP	tRNA-Gln-CTG-4-1	5.79e-08	2.06e-06	1.70582	7.67842	6.90795	CTG	CAG	Gln
KIRP	tRNA-Gln-CTG-4-2	1.07e-07	3.34e-06	1.96175	6.51835	5.54621	CTG	CAG	Gln
KIRP	tRNA-Gln-CTG-6-1	8.88e-09	6.84e-07	1.72995	7.94593	7.15519	CTG	CAG	Gln
KIRP	tRNA-Gln-CTG-7-1	5.08e-07	1.196e-05	1.92837	6.0362	5.08882	CTG	CAG	Gln
KIRP	tRNA-Gln-CTG-8-1	0.000537622	0.00366614	1.73103	3.53379	2.74216	CTG	CAG	Gln
KIRP	tRNA-Gln-CTG-8-2	0.000112838	0.000992974	2.13998	3.64259	2.545	CTG	CAG	Gln
KIRP	tRNA-Gln-CTG-chr19-4	0.00114532	0.00682759	1.57396	5.72889	5.07449	CTG	CAG	Gln
KIRP	tRNA-Gln-TTG-4-1	0.000137562	0.0011824	1.5549	7.86681	7.22998	TTG	CAA	Gln
KIRP	tRNA-Glu-CTC-3-1	5.29e-10	9.78e-08	-6.81854	5.91079	8.68025	CTC	GAG	Glu
KIRP	tRNA-Glu-TTC-4-1	0.000647938	0.00421616	-1.50861	6.05415	6.64736	TTC	GAA	Glu
KIRP	tRNA-Glu-TTC-4-2	9.74e-06	0.000132345	-1.86901	6.18488	7.08716	TTC	GAA	Glu
KIRP	tRNA-Glu-TTC-5-1	0.000421585	0.00303148	-1.72459	0.988027	1.77428	TTC	GAA	Glu
KIRP	tRNA-Glu-TTC-7-1	5.4e-09	5.26e-07	-4.07497	2.16046	4.18725	TTC	GAA	Glu
KIRP	tRNA-Gly-CCC-2-1	3.68e-06	5.91128e-05	-1.72676	8.64833	9.43639	CCC	GGG	Gly
KIRP	tRNA-Gly-CCC-2-2	4.97e-08	1.854e-06	-1.63698	9.00906	9.72009	CCC	GGG	Gly
KIRP	tRNA-Gly-TCC-1-1	1.99e-08	1.226e-06	-2.01995	6.42111	7.43543	TCC	GGA	Gly
KIRP	tRNA-Gly-TCC-3-1	0.000278386	0.00213468	-1.55534	6.10212	6.73935	TCC	GGA	Gly
KIRP	tRNA-Gly-TCC-4-1	1.8e-08	1.192e-06	-1.73562	5.72243	6.51788	TCC	GGA	Gly
KIRP	tRNA-His-GTG-1-2	0.000588483	0.00392626	1.53417	8.12869	7.51123	GTG	CAC	His
KIRP	tRNA-His-GTG-1-3	0.000222691	0.00177578	1.58037	8.18652	7.52626	GTG	CAC	His
KIRP	tRNA-His-GTG-1-9	6.43152e-05	0.000649478	1.68043	8.17578	7.42695	GTG	CAC	His
KIRP	tRNA-Ile-AAT-2-1	1.97e-07	5.64e-06	1.98624	5.86623	4.8762	AAT	ATT	Ile
KIRP	tRNA-Ile-AAT-3-1	1.41471e-05	0.000174292	2.02158	4.92924	3.91376	AAT	ATT	Ile
KIRP	tRNA-Ile-AAT-4-1	1.14e-06	2.27118e-05	1.5796	5.92844	5.26889	AAT	ATT	Ile
KIRP	tRNA-Ile-AAT-5-1	7.19e-06	0.000102138	1.70253	5.91787	5.15019	AAT	ATT	Ile
KIRP	tRNA-Ile-AAT-5-2	0.000335297	0.00246864	1.51107	5.85434	5.25877	AAT	ATT	Ile
KIRP	tRNA-Ile-AAT-5-4	1.94e-06	3.50606e-05	1.70475	5.88132	5.11176	AAT	ATT	Ile
KIRP	tRNA-Ile-AAT-5-5	8.61748e-05	0.000816672	1.5358	5.92237	5.30337	AAT	ATT	Ile
KIRP	tRNA-Ile-AAT-7-1	3.64e-07	9.34e-06	1.65854	6.00597	5.27606	AAT	ATT	Ile
KIRP	tRNA-Ile-AAT-8-1	4.57e-09	4.98e-07	2.88457	6.64712	5.11876	AAT	ATT	Ile
KIRP	tRNA-Ile-GAT-1-1	0.00170666	0.00955727	1.51868	4.48557	3.88276	GAT	ATC	Ile
KIRP	nmt-tRNA-Leu-TAA-1-1	0.00020398	0.00166376	-3.41741	3.311	5.0839	TAA	TTA	Leu
KIRP	nmt-tRNA-Leu-TAA-4-1	0.00401083	0.0190071	-2.18135	8.03479	9.16001	TAA	TTA	Leu
KIRP	tRNA-Leu-AAG-1-1	0.000122799	0.00106043	-1.62649	8.75164	9.45341	AAG	CTT	Leu
KIRP	tRNA-Leu-AAG-1-3	0.000111963	0.000989991	-1.64194	8.75646	9.47187	AAG	CTT	Leu
KIRP	tRNA-Leu-AAG-2-2	7.5134e-05	0.000738551	-1.61147	8.81611	9.50448	AAG	CTT	Leu
KIRP	tRNA-Leu-AAG-5-1	6.81e-07	1.518e-05	3.12834	2.44083	0.795432	AAG	CTT	Leu
KIRP	tRNA-Leu-AAG-6-1	0.0031694	0.0158299	-1.51135	2.08698	2.68282	AAG	CTT	Leu
KIRP	tRNA-Leu-CAA-1-1	2.77081e-05	0.000320028	-1.50587	5.31362	5.90422	CAA	TTG	Leu
KIRP	tRNA-Leu-CAA-2-1	5.08e-06	7.70144e-05	-1.68477	4.83406	5.58661	CAA	TTG	Leu
KIRP	tRNA-Leu-CAA-3-1	8.8298e-05	0.000832524	-1.51007	4.96241	5.55703	CAA	TTG	Leu
KIRP	tRNA-Leu-CAG-1-1	3.83e-08	1.686e-06	-1.77995	6.59096	7.4228	CAG	CTG	Leu
KIRP	tRNA-Leu-CAG-1-2	6.99e-09	5.88e-07	-1.81553	6.58033	7.44073	CAG	CTG	Leu
KIRP	tRNA-Leu-CAG-1-3	4.79e-08	1.854e-06	-1.75428	6.62126	7.43214	CAG	CTG	Leu
KIRP	tRNA-Leu-CAG-1-4	2.27e-08	1.354e-06	-1.75532	6.64162	7.45335	CAG	CTG	Leu
KIRP	tRNA-Leu-CAG-1-5	1.67e-08	1.142e-06	-1.80219	6.61165	7.4614	CAG	CTG	Leu
KIRP	tRNA-Leu-CAG-1-6	1.48e-09	1.954e-07	-1.85674	6.66957	7.56234	CAG	CTG	Leu
KIRP	tRNA-Leu-CAG-1-7	1.05e-07	3.34e-06	-1.70155	6.64956	7.41641	CAG	CTG	Leu
KIRP	tRNA-Leu-CAG-2-1	2.61e-08	1.486e-06	-1.64478	6.79444	7.51233	CAG	CTG	Leu
KIRP	tRNA-Leu-CAG-2-2	1.44e-09	1.954e-07	-1.74488	6.90958	7.71271	CAG	CTG	Leu
KIRP	tRNA-Leu-TAA-1-1	6.47e-10	1.086e-07	-1.9638	6.60412	7.57777	TAA	TTA	Leu
KIRP	tRNA-Leu-TAG-1-1	0.000117699	0.00102598	-1.57813	8.81057	9.46879	TAG	CTA	Leu
KIRP	tRNA-Leu-TAG-3-1	2.65e-08	1.486e-06	-1.67892	7.9478	8.69533	TAG	CTA	Leu
KIRP	tRNA-Lys-CTT-1-1	8.00308e-05	0.000772711	-1.50984	8.28469	8.87909	CTT	AAG	Lys
KIRP	tRNA-Lys-CTT-1-2	5.88376e-05	0.000597428	-1.78955	6.72218	7.56178	CTT	AAG	Lys
KIRP	tRNA-Lys-CTT-2-4	5.46e-06	8.1324e-05	-1.93901	6.8179	7.77322	CTT	AAG	Lys
KIRP	tRNA-Lys-CTT-2-5	0.00173767	0.00967233	-1.52519	6.4191	7.02809	CTT	AAG	Lys
KIRP	tRNA-Lys-CTT-4-1	0.000557161	0.00375779	-1.5687	6.85651	7.50607	CTT	AAG	Lys
KIRP	tRNA-Lys-TTT-13-1	0.000859268	0.00543811	1.74205	1.60699	0.806208	TTT	AAA	Lys
KIRP	tRNA-Lys-TTT-3-1	2.84735e-05	0.000326827	1.83125	8.63363	7.76081	TTT	AAA	Lys
KIRP	tRNA-Lys-TTT-3-2	2.89048e-05	0.000329729	1.84305	9.25623	8.37413	TTT	AAA	Lys
KIRP	tRNA-Lys-TTT-3-3	1.16674e-05	0.000149732	1.90873	8.59747	7.66486	TTT	AAA	Lys
KIRP	tRNA-Lys-TTT-3-4	0.000308842	0.00233783	1.62358	9.2182	8.51902	TTT	AAA	Lys
KIRP	tRNA-Lys-TTT-3-5	1.85195e-05	0.0002208	1.69957	8.75966	7.99449	TTT	AAA	Lys
KIRP	tRNA-Lys-TTT-4-1	1.00886e-05	0.00013317	1.62704	6.4383	5.73605	TTT	AAA	Lys
KIRP	tRNA-Lys-TTT-5-1	3.19e-06	5.17812e-05	2.17888	8.33867	7.21508	TTT	AAA	Lys
KIRP	tRNA-Lys-TTT-7-1	5.79789e-05	0.000593798	1.8763	1.18723	0.279344	TTT	AAA	Lys
KIRP	tRNA-Met-CAT-3-1	0.000326754	0.00241537	1.69142	4.77927	4.02104	CAT	ATG	Met
KIRP	tRNA-Met-CAT-3-2	4.47658e-05	0.000478192	1.76293	4.63383	3.81586	CAT	ATG	Met
KIRP	tRNA-Phe-GAA-10-1	3.79e-08	1.686e-06	-3.30076	3.88451	5.60731	GAA	TTC	Phe
KIRP	tRNA-Phe-GAA-1-1	0.000253232	0.00197457	-1.58125	4.95004	5.6111	GAA	TTC	Phe
KIRP	tRNA-Phe-GAA-1-2	0.000889592	0.00556987	-1.64767	4.80332	5.52375	GAA	TTC	Phe
KIRP	tRNA-Phe-GAA-1-4	0.000265785	0.00204654	-1.8492	6.62258	7.50948	GAA	TTC	Phe
KIRP	tRNA-SeC-TCA-1-1	2.47e-06	4.26436e-05	-1.9509	5.9832	6.94734	TCA	TGA	SeC
KIRP	tRNA-SeC-TCA-2-1	9.84e-06	0.000132602	-2.22996	1.47803	2.63505	TCA	TGA	SeC
KIRP	nm-tRNA-Ser-AGA-chr11-8	1.00811e-05	0.00013317	-3.31545	2.6412	4.3704	AGA	TCT	Ser
KIRP	tRNA-Ser-ACT-1-1	0.00229827	0.0121751	1.67061	3.1765	2.43612	ACT	AGT	Ser
KIRP	tRNA-Thr-AGT-5-1	0.00139443	0.00802773	1.55606	3.83785	3.19995	AGT	ACT	Thr
KIRP	tRNA-Thr-CGT-2-1	1.84891e-05	0.0002208	-1.88782	7.83849	8.75521	CGT	ACG	Thr
KIRP	tRNA-Thr-CGT-3-1	1.9e-06	3.46846e-05	2.58156	5.42748	4.05924	CGT	ACG	Thr
KIRP	tRNA-Trp-CCA-2-1	0.0023448	0.0123453	1.57582	8.9049	8.2488	CCA	TGG	Trp
KIRP	tRNA-Trp-CCA-3-2	2.5e-06	4.27066e-05	1.82257	7.82318	6.9572	CCA	TGG	Trp
KIRP	tRNA-Trp-CCA-5-1	0.000234494	0.0018519	1.69142	5.0199	4.26167	CCA	TGG	Trp
KIRP	tRNA-Tyr-GTA-5-1	5.1e-07	1.196e-05	1.59228	7.65351	6.98242	GTA	TAC	Tyr
KIRP	tRNA-Tyr-GTA-8-1	1.45e-08	1.028e-06	2.25629	10.7611	9.58711	GTA	TAC	Tyr
KIRP	nmt-tRNA-Val-TAC-1-1	2.25452e-05	0.000263693	-3.06989	4.56029	6.17847	TAC	GTA	Val
KIRP	tRNA-Val-AAC-1-1	0.000215683	0.00173366	-1.58063	6.43476	7.09525	AAC	GTT	Val
KIRP	tRNA-Val-AAC-1-2	3.09641e-05	0.000348913	-1.77546	6.15086	6.97905	AAC	GTT	Val
KIRP	tRNA-Val-AAC-1-3	0.000344748	0.00250825	-1.85522	5.98173	6.87332	AAC	GTT	Val
KIRP	tRNA-Val-AAC-1-4	5.4e-08	1.956e-06	-2.41098	8.51386	9.78348	AAC	GTT	Val
KIRP	tRNA-Val-AAC-1-5	3.72e-08	1.686e-06	-2.38074	8.51774	9.76915	AAC	GTT	Val
KIRP	tRNA-Val-AAC-2-1	0.00114049	0.00682081	-2.19175	10.4638	11.5959	AAC	GTT	Val
KIRP	tRNA-Val-AAC-3-1	5.92e-08	2.06e-06	-2.44621	8.45583	9.74638	AAC	GTT	Val
KIRP	tRNA-Val-AAC-4-1	7.18e-08	2.38e-06	-2.37765	8.50232	9.75185	AAC	GTT	Val
KIRP	tRNA-Val-AAC-5-1	0.000553419	0.00375511	-1.79199	5.46628	6.30784	AAC	GTT	Val
KIRP	tRNA-Val-AAC-6-1	4.00949e-05	0.000438434	1.93692	5.57611	4.62235	AAC	GTT	Val
KIRP	tRNA-Val-CAC-1-1	1.46e-07	4.42e-06	-2.38147	8.5155	9.76735	CAC	GTG	Val
KIRP	tRNA-Val-CAC-1-2	7.72136e-05	0.000751003	-1.69515	6.1761	6.93751	CAC	GTG	Val
KIRP	tRNA-Val-CAC-1-3	3.93e-08	1.688e-06	-2.39289	8.53772	9.79647	CAC	GTG	Val
KIRP	tRNA-Val-CAC-1-5	5.02e-08	1.854e-06	-2.40314	8.52848	9.7934	CAC	GTG	Val
KIRP	tRNA-Val-CAC-1-6	2.10974e-05	0.000248331	-1.67137	6.45383	7.19486	CAC	GTG	Val
KIRP	tRNA-Val-CAC-3-1	7.32e-07	1.59e-05	-1.95453	7.35174	8.31857	CAC	GTG	Val
KIRP	tRNA-Val-CAC-4-1	1.38e-07	4.24e-06	-2.30647	8.5586	9.76428	CAC	GTG	Val
KIRP	tRNA-Val-CAC-5-1	8.52e-08	2.76e-06	-2.41439	8.49555	9.76721	CAC	GTG	Val
KIRP	tRNA-Val-CAC-7-1	9.96718e-05	0.00090291	-1.88467	7.6667	8.58101	CAC	GTG	Val
KIRP	tRNA-Val-TAC-1-1	1.01e-06	2.08028e-05	-1.9995	7.29471	8.29435	TAC	GTA	Val
KIRP	tRNA-Val-TAC-1-2	7.25e-07	1.59e-05	-1.8546	7.45953	8.35064	TAC	GTA	Val
KIRP	tRNA-Val-TAC-2-1	1.0226e-05	0.000134026	-1.57285	7.76553	8.41891	TAC	GTA	Val
KIRP	tRNA-Val-TAC-3-1	1.10587e-05	0.000142913	-1.89139	6.16073	7.08018	TAC	GTA	Val
KIRP	tRNA-Val-TAC-4-1	0.000236156	0.00185709	-2.07142	2.2464	3.29702	TAC	GTA	Val
LIHC	tRNA-Ala-AGC-1-1	2.15e-08	9.92e-07	-1.73208	5.64734	6.43985	AGC	GCT	Ala
LIHC	tRNA-Ala-AGC-23-1	3.11e-06	5.31942e-05	-2.13859	0.719639	1.8163	AGC	GCT	Ala
LIHC	tRNA-Ala-AGC-4-1	1.42882e-05	0.000200035	1.51554	8.53805	7.93822	AGC	GCT	Ala
LIHC	tRNA-Ala-AGC-6-1	1.05e-06	2.11024e-05	2.01551	1.74048	0.729341	AGC	GCT	Ala
LIHC	tRNA-Ala-ATC-chr6-102	5.23e-08	1.896e-06	-3.35603	3.80404	5.55079	ATC	GAT	Ala
LIHC	tRNA-Arg-ACG-1-1	3.04e-08	1.276e-06	1.8122	8.66644	7.8087	ACG	CGT	Arg
LIHC	tRNA-Arg-ACG-1-2	7.63e-08	2.56e-06	1.83115	8.6509	7.77815	ACG	CGT	Arg
LIHC	tRNA-Arg-ACG-1-3	5.77e-08	2.06e-06	1.83832	8.66345	7.78506	ACG	CGT	Arg
LIHC	tRNA-Arg-ACG-2-2	6.05507e-05	0.000682303	1.5616	8.46722	7.8242	ACG	CGT	Arg
LIHC	tRNA-Arg-ACG-2-3	3.32e-06	5.57458e-05	1.6348	8.06593	7.35682	ACG	CGT	Arg
LIHC	tRNA-Arg-ACG-2-4	1.64257e-05	0.00022485	1.55963	8.8805	8.2393	ACG	CGT	Arg
LIHC	tRNA-Arg-TCT-4-1	0.000515753	0.00409061	1.73444	6.53124	5.73677	TCT	AGA	Arg
LIHC	tRNA-Asn-GTT-20-1	0.001296	0.00834496	1.6469	0.941017	0.22126	GTT	AAC	Asn
LIHC	tRNA-Asp-GTC-1-1	7.21e-06	0.000108299	-1.94797	6.79457	7.75654	GTC	GAC	Asp
LIHC	tRNA-Asp-GTC-2-1	9.23e-12	1.004e-09	-2.02997	8.37118	9.39264	GTC	GAC	Asp
LIHC	tRNA-Asp-GTC-2-10	8.79e-07	1.86e-05	-1.77964	7.99677	8.82835	GTC	GAC	Asp
LIHC	tRNA-Asp-GTC-2-2	1.81e-11	1.864e-09	-1.98766	8.38599	9.37707	GTC	GAC	Asp
LIHC	tRNA-Asp-GTC-2-3	3.13e-11	2.64e-09	-1.96549	8.43178	9.40667	GTC	GAC	Asp
LIHC	tRNA-Asp-GTC-2-4	2.88e-11	2.54e-09	-1.98513	8.39807	9.3873	GTC	GAC	Asp
LIHC	tRNA-Asp-GTC-2-5	5.42e-11	4.18e-09	-1.99479	8.39298	9.38922	GTC	GAC	Asp
LIHC	tRNA-Asp-GTC-2-6	4.93e-06	7.8619e-05	-1.69254	7.27833	8.03752	GTC	GAC	Asp
LIHC	tRNA-Asp-GTC-2-7	8.85e-07	1.86e-05	-1.74453	7.46989	8.27273	GTC	GAC	Asp
LIHC	tRNA-Asp-GTC-2-8	2.81e-13	6.48e-11	-2.54992	8.15761	9.50806	GTC	GAC	Asp
LIHC	tRNA-Asp-GTC-2-9	4.91e-06	7.8619e-05	-1.72097	7.94132	8.72455	GTC	GAC	Asp
LIHC	tRNA-Asp-GTC-4-1	6.94056e-05	0.000751778	-1.55144	2.91241	3.54601	GTC	GAC	Asp
LIHC	tRNA-Cys-GCA-20-1	1.08e-06	2.11024e-05	-2.20069	1.86783	3.00578	GCA	TGC	Cys
LIHC	tRNA-Cys-GCA-22-1	4.37e-06	7.08952e-05	-1.70833	2.20969	2.98228	GCA	TGC	Cys
LIHC	tRNA-Cys-GCA-25-1	0.000157846	0.00151927	-1.54843	2.69958	3.33039	GCA	TGC	Cys
LIHC	tRNA-Cys-GCA-5-1	0.000327356	0.00285356	1.51852	5.06891	4.46625	GCA	TGC	Cys
LIHC	tRNA-Cys-GCA-9-2	5.05e-06	7.97216e-05	-1.7277	2.43912	3.22797	GCA	TGC	Cys
LIHC	tRNA-Gln-CTG-3-1	3.9e-08	1.534e-06	1.85219	6.83722	5.94799	CTG	CAG	Gln
LIHC	tRNA-Gln-CTG-3-2	2.67e-07	7.48e-06	1.78959	6.79007	5.95044	CTG	CAG	Gln
LIHC	tRNA-Gln-CTG-4-1	1.07e-06	2.11024e-05	1.70847	7.83602	7.06331	CTG	CAG	Gln
LIHC	tRNA-Gln-CTG-4-2	4.69e-08	1.768e-06	1.77423	6.7367	5.90951	CTG	CAG	Gln
LIHC	tRNA-Gln-CTG-6-1	9.3e-08	3.02e-06	1.659	8.1182	7.38789	CTG	CAG	Gln
LIHC	tRNA-Gln-CTG-7-1	1.27e-07	3.84e-06	1.91953	6.28488	5.34412	CTG	CAG	Gln
LIHC	tRNA-Gln-CTG-8-1	1.11e-06	2.13624e-05	2.22485	4.58522	3.43151	CTG	CAG	Gln
LIHC	tRNA-Gln-CTG-8-2	5.93403e-05	0.000672766	1.8254	4.52121	3.653	CTG	CAG	Gln
LIHC	tRNA-Gln-CTG-chr19-4	3.84968e-05	0.000456039	1.53693	6.25271	5.63266	CTG	CAG	Gln
LIHC	tRNA-Glu-CTC-3-1	6.39e-06	9.84098e-05	-1.84271	7.24357	8.1254	CTC	GAG	Glu
LIHC	tRNA-Glu-TTC-1-1	7.56789e-05	0.000808408	-1.61602	8.58446	9.2769	TTC	GAA	Glu
LIHC	tRNA-Glu-TTC-1-2	2.16769e-05	0.000274377	-1.71346	8.36561	9.14252	TTC	GAA	Glu
LIHC	tRNA-Glu-TTC-2-1	7.62e-07	1.676e-05	-1.81202	11.0125	11.8701	TTC	GAA	Glu
LIHC	tRNA-Glu-TTC-2-2	1.08e-06	2.11024e-05	-1.82583	10.8862	11.7547	TTC	GAA	Glu
LIHC	tRNA-Gly-CCC-2-1	4.81e-10	2.96e-08	-2.14156	8.57933	9.67799	CCC	GGG	Gly
LIHC	tRNA-Gly-CCC-2-2	2.75e-11	2.54e-09	-2.01749	8.84758	9.86014	CCC	GGG	Gly
LIHC	tRNA-Gly-CCC-7-1	1.06e-07	3.38e-06	-2.14502	9.79818	10.8992	CCC	GGG	Gly
LIHC	tRNA-Gly-CCC-chr1-15	0.000220436	0.00201667	-1.9549	4.3922	5.3593	CCC	GGG	Gly
LIHC	tRNA-Gly-CCC-chr1-18	0.000137767	0.00136878	-1.80299	4.47978	5.33017	CCC	GGG	Gly
LIHC	tRNA-Gly-GCC-4-1	0.00424707	0.0216812	-1.53524	3.64601	4.26448	GCC	GGC	Gly
LIHC	tRNA-Gly-TCC-3-1	7.31e-13	1.314e-10	-2.53412	6.34583	7.68732	TCC	GGA	Gly
LIHC	tRNA-Gly-TCC-4-1	3.41e-09	1.8e-07	-2.04899	6.00569	7.0406	TCC	GGA	Gly
LIHC	tRNA-His-GTG-1-2	0.00058851	0.00438534	1.51071	8.87924	8.28401	GTG	CAC	His
LIHC	tRNA-His-GTG-1-3	0.000544054	0.00426022	1.52376	8.85917	8.25153	GTG	CAC	His
LIHC	tRNA-His-GTG-2-1	6.81e-07	1.534e-05	1.99892	8.89346	7.89423	GTG	CAC	His
LIHC	tRNA-Ile-AAT-8-1	1.78e-08	8.66e-07	1.73146	5.39534	4.60335	AAT	ATT	Ile
LIHC	tRNA-Ile-AAT-9-1	0.000162448	0.00155547	1.6327	2.41604	1.70878	AAT	ATT	Ile
LIHC	tRNA-Ile-TAT-1-1	0.000462939	0.00380228	-1.50232	8.3765	8.96369	TAT	ATA	Ile
LIHC	tRNA-Ile-TAT-2-3	0.000966556	0.00664013	-1.50835	8.27617	8.86914	TAT	ATA	Ile
LIHC	tRNA-iMet-CAT-1-1	1.89e-08	8.96e-07	1.70707	7.00265	6.23113	CAT	ATG	iMet
LIHC	tRNA-iMet-CAT-1-2	3.2e-09	1.738e-07	2.24209	6.25558	5.09074	CAT	ATG	iMet
LIHC	tRNA-iMet-CAT-1-3	5.91e-08	2.06e-06	2.08736	8.27522	7.21353	CAT	ATG	iMet
LIHC	tRNA-iMet-CAT-1-4	8.98e-08	2.96e-06	2.09075	8.31057	7.24655	CAT	ATG	iMet
LIHC	tRNA-iMet-CAT-1-5	2.23e-08	1.004e-06	2.16571	8.37984	7.265	CAT	ATG	iMet
LIHC	tRNA-iMet-CAT-1-6	3.6e-08	1.468e-06	2.13267	8.28732	7.19465	CAT	ATG	iMet
LIHC	tRNA-iMet-CAT-1-7	4.9e-08	1.812e-06	2.0896	8.29667	7.23344	CAT	ATG	iMet
LIHC	tRNA-iMet-CAT-1-8	7.19e-08	2.46e-06	2.1034	8.31022	7.2375	CAT	ATG	iMet
LIHC	tRNA-iMet-CAT-2-1	7.12e-07	1.584e-05	2.08963	5.5437	4.48045	CAT	ATG	iMet
LIHC	nmt-tRNA-Leu-TAA-1-1	1.1e-07	3.44e-06	-3.63926	4.01325	5.87689	TAA	TTA	Leu
LIHC	nmt-tRNA-Leu-TAA-4-1	0.000417022	0.00348714	-1.91579	9.10134	10.0393	TAA	TTA	Leu
LIHC	tRNA-Leu-AAG-1-1	2.1893e-05	0.000275226	-1.52175	9.16814	9.77387	AAG	CTT	Leu
LIHC	tRNA-Leu-AAG-1-3	2.11457e-05	0.00027137	-1.54117	9.12593	9.74996	AAG	CTT	Leu
LIHC	tRNA-Leu-CAA-6-1	2.95854e-05	0.000362078	-1.83706	2.3652	3.2426	CAA	TTG	Leu
LIHC	tRNA-Leu-CAG-1-1	3.85e-11	3.1e-09	-1.60655	7.10408	7.78804	CAG	CTG	Leu
LIHC	tRNA-Leu-CAG-1-2	2.65e-11	2.54e-09	-1.57777	7.15646	7.81435	CAG	CTG	Leu
LIHC	tRNA-Leu-CAG-1-3	1.03e-10	7.08e-09	-1.54068	7.14892	7.77249	CAG	CTG	Leu
LIHC	tRNA-Leu-CAG-1-4	6.37e-12	7.96e-10	-1.57348	7.15316	7.80712	CAG	CTG	Leu
LIHC	tRNA-Leu-CAG-1-5	7.82e-13	1.314e-10	-1.65703	7.09295	7.82155	CAG	CTG	Leu
LIHC	tRNA-Leu-CAG-1-6	6.46e-12	7.96e-10	-1.73982	7.12177	7.92071	CAG	CTG	Leu
LIHC	tRNA-Leu-CAG-1-7	6.19e-10	3.7e-08	-1.57857	7.12442	7.78304	CAG	CTG	Leu
LIHC	tRNA-Leu-CAG-2-1	3.48e-12	5.36e-10	-1.55527	7.20075	7.83791	CAG	CTG	Leu
LIHC	tRNA-Leu-CAG-2-2	8.24e-11	6.08e-09	-1.64106	7.27816	7.99278	CAG	CTG	Leu
LIHC	tRNA-Leu-TAA-1-1	1.44e-07	4.22e-06	-1.72432	6.40542	7.19145	TAA	TTA	Leu
LIHC	tRNA-Leu-TAG-3-1	3.02e-09	1.708e-07	-1.89455	7.84028	8.76214	TAG	CTA	Leu
LIHC	tRNA-Lys-CTT-11-1	3.59894e-05	0.000429087	1.93468	4.93614	3.98405	CTT	AAG	Lys
LIHC	tRNA-Lys-CTT-7-1	5.57e-07	1.32e-05	2.2459	4.95729	3.78999	CTT	AAG	Lys
LIHC	tRNA-Lys-CTT-8-1	5.81604e-05	0.000667581	1.62264	1.34333	0.644989	CTT	AAG	Lys
LIHC	tRNA-Lys-CTT-chr16-1	5.59869e-05	0.000646649	1.5477	0.97714	0.347015	CTT	AAG	Lys
LIHC	tRNA-Lys-CTT-chr7-30	1.8e-06	3.19476e-05	2.14208	2.46698	1.36797	CTT	AAG	Lys
LIHC	tRNA-Lys-TTT-14-1	6.72211e-05	0.000739432	1.76315	3.8249	3.00674	TTT	AAA	Lys
LIHC	tRNA-Met-CAT-2-1	2.76e-07	7.62e-06	2.21934	2.13848	0.988354	CAT	ATG	Met
LIHC	tRNA-Met-CAT-3-1	1.43e-07	4.22e-06	2.55579	5.37568	4.02191	CAT	ATG	Met
LIHC	tRNA-Met-CAT-4-2	2.22809e-05	0.00027821	1.8645	3.31191	2.41312	CAT	ATG	Met
LIHC	tRNA-Met-CAT-4-3	0.00027918	0.0024804	1.72705	2.03075	1.24244	CAT	ATG	Met
LIHC	tRNA-Phe-GAA-5-1	7.33e-06	0.000109255	1.92572	3.65267	2.70727	GAA	TTC	Phe
LIHC	tRNA-Pro-AGG-3-1	0.000526479	0.00415783	1.65482	4.62573	3.89906	AGG	CCT	Pro
LIHC	tRNA-Pro-TGG-1-1	1.79276e-05	0.000238346	1.6121	6.30246	5.61351	TGG	CCA	Pro
LIHC	tRNA-SeC-TCA-1-1	1.16e-13	3.06e-11	-2.65594	6.98267	8.39189	TCA	TGA	SeC
LIHC	tRNA-SeC-TCA-2-1	2.86e-08	1.23e-06	-2.96256	2.8588	4.42565	TCA	TGA	SeC
LIHC	tRNA-Ser-CGA-1-1	0.000175008	0.00164681	-1.59468	3.9448	4.61807	CGA	TCG	Ser
LIHC	tRNA-Thr-AGT-1-1	1.30069e-05	0.000184898	-1.52913	7.86765	8.48036	AGT	ACT	Thr
LIHC	tRNA-Thr-AGT-5-1	7.57e-06	0.000111844	-1.6783	2.12835	2.87535	AGT	ACT	Thr
LIHC	tRNA-Thr-CGT-2-1	3.65e-08	1.468e-06	-2.54385	7.94768	9.29469	CGT	ACG	Thr
LIHC	tRNA-Thr-CGT-3-1	1.05e-06	2.11024e-05	2.35576	4.6886	3.45241	CGT	ACG	Thr
LIHC	tRNA-Thr-CGT-4-1	1.86e-07	5.38e-06	-1.95529	8.4222	9.38959	CGT	ACG	Thr
LIHC	tRNA-Trp-CCA-3-1	1.22e-08	6.08e-07	-1.84236	5.73228	6.61383	CCA	TGG	Trp
LIHC	tRNA-Trp-CCA-3-2	2.86e-08	1.23e-06	-1.78575	7.04344	7.87997	CCA	TGG	Trp
LIHC	nm-tRNA-Tyr-GTA-chr1-125	6.26214e-05	0.000701359	-2.20888	12.3156	13.4589	GTA	TAC	Tyr
LIHC	nm-tRNA-Tyr-GTA-chr14-8	0.0012591	0.00816373	-1.73754	10.4103	11.2074	GTA	TAC	Tyr
LIHC	nm-tRNA-Tyr-GTA-chr21-2	6.49383e-05	0.000722928	-2.21758	12.3079	13.4569	GTA	TAC	Tyr
LIHC	nm-tRNA-Tyr-GTA-chr9-4	0.00229044	0.0132863	-1.88067	2.515	3.42625	GTA	TAC	Tyr
LIHC	tRNA-Tyr-GTA-1-1	9.2e-06	0.00013281	-1.8563	8.39062	9.28305	GTA	TAC	Tyr
LIHC	tRNA-Tyr-GTA-3-1	1.77719e-05	0.000237989	-1.82287	8.45975	9.32596	GTA	TAC	Tyr
LIHC	tRNA-Tyr-GTA-8-1	1.68435e-05	0.000228874	1.68695	10.5581	9.8037	GTA	TAC	Tyr
LIHC	tRNA-Val-AAC-1-4	9.91e-07	2.03684e-05	-1.89492	9.50704	10.4292	AAC	GTT	Val
LIHC	tRNA-Val-AAC-1-5	9.92e-07	2.03684e-05	-1.90174	9.50299	10.4303	AAC	GTT	Val
LIHC	tRNA-Val-AAC-2-1	0.00202032	0.0120827	-1.68925	11.845	12.6014	AAC	GTT	Val
LIHC	tRNA-Val-AAC-3-1	8.34e-07	1.792e-05	-1.91688	9.47443	10.4132	AAC	GTT	Val
LIHC	tRNA-Val-AAC-4-1	1.67e-06	3.0627e-05	-1.86235	9.52684	10.424	AAC	GTT	Val
LIHC	tRNA-Val-CAC-1-1	1.4e-06	2.61862e-05	-1.85893	9.53343	10.4279	CAC	GTG	Val
LIHC	tRNA-Val-CAC-1-3	1.77e-06	3.16908e-05	-1.86971	9.51538	10.4182	CAC	GTG	Val
LIHC	tRNA-Val-CAC-1-4	3.18e-07	8.4e-06	-1.57279	9.02269	9.67601	CAC	GTG	Val
LIHC	tRNA-Val-CAC-1-5	8.11e-07	1.762e-05	-1.88759	9.54854	10.4651	CAC	GTG	Val
LIHC	tRNA-Val-CAC-3-1	3.73e-13	7.66e-11	-2.08539	7.50552	8.56583	CAC	GTG	Val
LIHC	tRNA-Val-CAC-4-1	1.84e-06	3.23448e-05	-1.86368	9.52871	10.4269	CAC	GTG	Val
LIHC	tRNA-Val-CAC-5-1	1.4e-06	2.61862e-05	-1.87859	9.48682	10.3965	CAC	GTG	Val
LIHC	tRNA-Val-CAC-7-1	6.95638e-05	0.000751778	-1.93992	9.00928	9.96527	CAC	GTG	Val
LIHC	tRNA-Val-TAC-1-1	9.78e-11	6.94e-09	-2.13454	7.99812	9.09204	TAC	GTA	Val
LIHC	tRNA-Val-TAC-1-2	3.87e-12	5.5e-10	-2.04256	8.1991	9.22947	TAC	GTA	Val
LIHC	tRNA-Val-TAC-2-1	7.32e-12	8.46e-10	-1.92399	8.07539	9.01949	TAC	GTA	Val
LIHC	tRNA-Val-TAC-3-1	1.93e-10	1.228e-08	-2.31387	7.19138	8.40168	TAC	GTA	Val
LUAD	tRNA-Ala-AGC-15-1	6.74021e-05	0.000601735	-1.91563	2.76075	3.69857	AGC	GCT	Ala
LUAD	tRNA-Ala-AGC-3-1	0.00269798	0.0131901	-1.61469	11.4896	12.1808	AGC	GCT	Ala
LUAD	tRNA-Ala-AGC-6-1	4.28695e-05	0.000425929	2.29965	2.16692	0.965502	AGC	GCT	Ala
LUAD	tRNA-Ala-AGC-7-1	0.000472945	0.00317819	-1.51443	5.45578	6.05455	AGC	GCT	Ala
LUAD	tRNA-Ala-ATC-chr6-102	1.42e-09	8.46e-08	3.20035	2.6982	1.01998	ATC	GAT	Ala
LUAD	tRNA-Ala-CGC-4-1	0.000228466	0.00164924	-1.57232	4.89741	5.55031	CGC	GCG	Ala
LUAD	tRNA-Arg-ACG-1-1	2.8e-07	6.4e-06	2.39761	8.2142	6.9526	ACG	CGT	Arg
LUAD	tRNA-Arg-ACG-1-2	1.86e-06	3.11752e-05	2.18319	8.12268	6.99624	ACG	CGT	Arg
LUAD	tRNA-Arg-ACG-1-3	5.57e-06	7.87376e-05	2.11086	8.08058	7.00274	ACG	CGT	Arg
LUAD	tRNA-Arg-ACG-2-1	0.000436031	0.00298439	1.7033	8.93863	8.1703	ACG	CGT	Arg
LUAD	tRNA-Arg-ACG-2-2	5.64e-06	7.90172e-05	2.35743	8.34678	7.10957	ACG	CGT	Arg
LUAD	tRNA-Arg-ACG-2-3	1.07795e-05	0.000134598	2.11526	7.82859	6.74775	ACG	CGT	Arg
LUAD	tRNA-Arg-ACG-2-4	4.89861e-05	0.000471491	2.06138	8.78469	7.74108	ACG	CGT	Arg
LUAD	tRNA-Arg-CCG-1-1	1.79e-11	1.74e-09	4.82115	9.43643	7.16705	CCG	CGG	Arg
LUAD	tRNA-Arg-CCG-1-2	8.2e-14	4.26e-11	5.57328	9.81187	7.33335	CCG	CGG	Arg
LUAD	tRNA-Arg-CCG-1-3	2.93e-13	7.72e-11	5.90448	9.7218	7.15999	CCG	CGG	Arg
LUAD	tRNA-Arg-CCT-1-1	6.2101e-05	0.000559818	-1.59559	9.67396	10.348	CCT	AGG	Arg
LUAD	tRNA-Arg-CCT-3-1	2.03e-11	1.878e-09	-2.88421	8.46115	9.98933	CCT	AGG	Arg
LUAD	tRNA-Arg-CCT-5-1	1.12e-13	4.26e-11	-4.51017	7.80791	9.98109	CCT	AGG	Arg
LUAD	tRNA-Arg-TCG-1-1	6.63e-08	1.856e-06	2.78191	9.90737	8.4313	TCG	CGA	Arg
LUAD	tRNA-Arg-TCG-3-1	1.12e-07	2.96e-06	2.5789	9.40318	8.03643	TCG	CGA	Arg
LUAD	tRNA-Arg-TCG-5-1	0.000937871	0.00557294	-1.54528	6.2591	6.88697	TCG	CGA	Arg
LUAD	tRNA-Arg-TCG-6-1	4.50259e-05	0.000437936	-2.28324	4.72142	5.91251	TCG	CGA	Arg
LUAD	tRNA-Arg-TCT-1-1	1.76e-11	1.74e-09	5.30488	10.4358	8.02847	TCT	AGA	Arg
LUAD	tRNA-Arg-TCT-2-1	4.62e-10	3.16e-08	3.24519	6.4572	4.75889	TCT	AGA	Arg
LUAD	tRNA-Arg-TCT-3-1	1.94e-09	1.12e-07	4.15965	6.19233	4.13587	TCT	AGA	Arg
LUAD	tRNA-Arg-TCT-3-2	0.00275364	0.0133914	1.65465	7.22715	6.50062	TCT	AGA	Arg
LUAD	tRNA-Arg-TCT-4-1	6.22e-12	8.84e-10	8.24208	6.38811	3.3451	TCT	AGA	Arg
LUAD	tRNA-Arg-TCT-5-1	2.43e-08	8.02e-07	4.05374	6.10469	4.08544	TCT	AGA	Arg
LUAD	tRNA-Asn-GTT-12-1	0.00260579	0.0128757	1.64882	5.27305	4.55162	GTT	AAC	Asn
LUAD	tRNA-Asn-GTT-15-1	2.93e-07	6.52e-06	-2.68142	1.77124	3.19423	GTT	AAC	Asn
LUAD	tRNA-Asn-GTT-16-5	0.002895	0.0137866	1.59734	4.00203	3.32635	GTT	AAC	Asn
LUAD	tRNA-Asn-GTT-17-1	0.00286927	0.0137725	1.52589	1.99339	1.38374	GTT	AAC	Asn
LUAD	tRNA-Asn-GTT-18-1	3.53e-12	5.44e-10	-4.08401	1.60533	3.63531	GTT	AAC	Asn
LUAD	tRNA-Asn-GTT-20-1	2.25e-06	3.6225e-05	-3.45444	2.61404	4.40249	GTT	AAC	Asn
LUAD	tRNA-Asn-GTT-21-1	4.57e-07	9.44e-06	-2.30157	1.26376	2.46638	GTT	AAC	Asn
LUAD	tRNA-Asn-GTT-4-1	0.000128242	0.00102226	1.85641	4.64442	3.7519	GTT	AAC	Asn
LUAD	tRNA-Asp-GTC-2-8	3.26e-08	1.004e-06	1.74447	7.47302	6.67024	GTC	GAC	Asp
LUAD	tRNA-Asp-GTC-4-1	2.95838e-05	0.000317763	-2.16153	3.26041	4.37246	GTC	GAC	Asp
LUAD	tRNA-Cys-ACA-1-1	4.39026e-05	0.00042927	1.83169	2.32251	1.44933	ACA	TGT	Cys
LUAD	tRNA-Cys-GCA-10-1	0.0046822	0.0203115	1.56086	3.07153	2.42919	GCA	TGC	Cys
LUAD	tRNA-Cys-GCA-1-1	0.000128652	0.00102226	2.26329	3.64357	2.46515	GCA	TGC	Cys
LUAD	tRNA-Cys-GCA-13-1	2.97473e-05	0.000317763	2.19894	2.87634	1.73954	GCA	TGC	Cys
LUAD	tRNA-Cys-GCA-14-1	2.6644e-05	0.000294314	2.49494	3.88616	2.56715	GCA	TGC	Cys
LUAD	tRNA-Cys-GCA-15-1	7.96e-06	0.000102907	2.17517	3.10686	1.98573	GCA	TGC	Cys
LUAD	tRNA-Cys-GCA-19-1	0.000254109	0.00180613	1.92762	2.44721	1.50039	GCA	TGC	Cys
LUAD	tRNA-Cys-GCA-20-1	1.50052e-05	0.000175504	1.99771	1.9546	0.956248	GCA	TGC	Cys
LUAD	tRNA-Cys-GCA-2-1	5.17043e-05	0.000489997	1.67592	7.09761	6.35265	GCA	TGC	Cys
LUAD	tRNA-Cys-GCA-21-1	0.00327493	0.0152062	-1.54601	1.39706	2.02561	GCA	TGC	Cys
LUAD	tRNA-Cys-GCA-22-1	0.000592316	0.00381128	1.67466	1.87722	1.13335	GCA	TGC	Cys
LUAD	tRNA-Cys-GCA-23-1	0.00116915	0.0067099	-1.7396	2.96095	3.7597	GCA	TGC	Cys
LUAD	tRNA-Cys-GCA-25-1	0.0002456	0.00175239	-1.61267	3.07192	3.76136	GCA	TGC	Cys
LUAD	tRNA-Cys-GCA-5-1	3.26e-09	1.58e-07	3.6277	5.39934	3.54029	GCA	TGC	Cys
LUAD	tRNA-Cys-GCA-8-1	0.0005246	0.00347477	2.03434	4.2154	3.19084	GCA	TGC	Cys
LUAD	tRNA-Cys-GCA-9-1	0.000212327	0.00155091	2.00998	3.07415	2.06697	GCA	TGC	Cys
LUAD	tRNA-Cys-GCA-9-2	1.14857e-05	0.000139642	2.14419	2.50259	1.40216	GCA	TGC	Cys
LUAD	tRNA-Cys-GCA-9-3	4.21e-06	6.22332e-05	2.30597	2.47327	1.2679	GCA	TGC	Cys
LUAD	tRNA-Cys-GCA-9-4	0.00153027	0.00849234	1.72342	2.48089	1.69561	GCA	TGC	Cys
LUAD	tRNA-Cys-GCA-chr5-2	0.000463462	0.00313406	1.82451	3.59866	2.73115	GCA	TGC	Cys
LUAD	tRNA-Gln-CTG-10-1	0.000168159	0.00128413	1.94892	1.8208	0.858129	CTG	CAG	Gln
LUAD	tRNA-Gln-CTG-11-1	0.00018888	0.00140271	1.55514	1.05425	0.417206	CTG	CAG	Gln
LUAD	tRNA-Gln-CTG-12-1	5.60613e-05	0.00052061	2.1154	3.61878	2.53785	CTG	CAG	Gln
LUAD	tRNA-Gln-CTG-8-1	9.73516e-05	0.000817754	2.15842	2.86913	1.75916	CTG	CAG	Gln
LUAD	tRNA-Gln-CTG-8-2	0.0001731	0.0013109	1.99312	2.77314	1.7781	CTG	CAG	Gln
LUAD	tRNA-Glu-CTC-1-1	0.000285115	0.00201874	-1.61172	9.40559	10.0942	CTC	GAG	Glu
LUAD	tRNA-Glu-CTC-1-7	0.000677439	0.00430209	-1.52588	9.4788	10.0884	CTC	GAG	Glu
LUAD	tRNA-Glu-CTC-2-1	0.000892842	0.00539206	-1.64623	7.86964	8.58881	CTC	GAG	Glu
LUAD	tRNA-Glu-CTC-3-1	3.99e-07	8.48e-06	3.27385	6.26071	4.54972	CTC	GAG	Glu
LUAD	tRNA-Glu-TTC-10-1	6.45e-08	1.834e-06	-2.8586	3.09577	4.61108	TTC	GAA	Glu
LUAD	tRNA-Glu-TTC-5-1	4.62e-06	6.73406e-05	-2.5497	2.16727	3.51759	TTC	GAA	Glu
LUAD	tRNA-Glu-TTC-7-1	0.000100035	0.000832723	2.00813	2.40349	1.39764	TTC	GAA	Glu
LUAD	tRNA-Glu-TTC-8-1	0.000737787	0.00459067	-1.55007	4.41582	5.04815	TTC	GAA	Glu
LUAD	tRNA-Gly-CCC-5-1	1.04e-07	2.82e-06	3.53765	5.78622	3.96343	CCC	GGG	Gly
LUAD	tRNA-Gly-CCC-6-1	2.6019e-05	0.000289658	1.6702	8.27048	7.53046	CCC	GGG	Gly
LUAD	tRNA-Gly-CCC-7-1	2.69e-12	4.52e-10	5.13771	8.60169	6.24056	CCC	GGG	Gly
LUAD	tRNA-Gly-GCC-1-1	2.98e-06	4.54084e-05	1.81373	8.7752	7.91624	GCC	GGC	Gly
LUAD	tRNA-Gly-GCC-1-2	7.82e-06	0.000102506	1.87866	8.75067	7.84097	GCC	GGC	Gly
LUAD	tRNA-Gly-GCC-1-3	3e-06	4.54084e-05	1.87487	8.80213	7.89534	GCC	GGC	Gly
LUAD	tRNA-Gly-GCC-1-4	6.62e-06	9.00004e-05	1.84211	8.78121	7.89985	GCC	GGC	Gly
LUAD	tRNA-Gly-TCC-2-6	1.14406e-05	0.000139642	1.77105	5.38721	4.56261	TCC	GGA	Gly
LUAD	tRNA-His-GTG-1-5	6.08e-08	1.756e-06	-2.89183	9.42348	10.9555	GTG	CAC	His
LUAD	tRNA-His-GTG-1-6	1.38e-07	3.44e-06	-2.7328	11.7585	13.2089	GTG	CAC	His
LUAD	tRNA-His-GTG-1-7	1.17e-06	2.15782e-05	-1.64831	10.1172	10.8381	GTG	CAC	His
LUAD	tRNA-His-GTG-2-1	2.05e-06	3.37696e-05	-1.98749	8.19953	9.19048	GTG	CAC	His
LUAD	tRNA-Ile-AAT-8-1	5.59e-09	2.3e-07	2.93628	6.30194	4.74795	AAT	ATT	Ile
LUAD	nmt-tRNA-Leu-TAA-4-1	8.28456e-05	0.000712087	2.13888	5.87392	4.77706	TAA	TTA	Leu
LUAD	tRNA-Leu-AAG-1-1	1.32e-06	2.40816e-05	1.97349	8.74744	7.76669	AAG	CTT	Leu
LUAD	tRNA-Leu-AAG-1-3	3.36235e-05	0.000349223	1.78676	8.66684	7.82949	AAG	CTT	Leu
LUAD	tRNA-Leu-AAG-2-1	4.15e-09	1.824e-07	2.41033	7.82266	6.55343	AAG	CTT	Leu
LUAD	tRNA-Leu-AAG-2-2	4.63e-06	6.73406e-05	1.90999	8.75901	7.82545	AAG	CTT	Leu
LUAD	tRNA-Leu-AAG-2-3	1.93e-10	1.49e-08	2.46905	7.83008	6.52612	AAG	CTT	Leu
LUAD	tRNA-Leu-AAG-2-4	2.79e-09	1.472e-07	2.3375	7.8698	6.64483	AAG	CTT	Leu
LUAD	tRNA-Leu-AAG-3-1	2.64e-09	1.438e-07	2.22556	7.79111	6.63694	AAG	CTT	Leu
LUAD	tRNA-Leu-AAG-4-1	9.01e-06	0.00011479	1.72002	7.03002	6.2476	AAG	CTT	Leu
LUAD	tRNA-Leu-AAG-7-1	0.000434201	0.00298291	1.61811	1.28998	0.595666	AAG	CTT	Leu
LUAD	tRNA-Leu-CAA-2-1	1.71e-06	2.9574e-05	1.67207	4.87103	4.1294	CAA	TTG	Leu
LUAD	tRNA-Leu-CAA-3-1	1.16e-07	3.02e-06	1.77878	4.98993	4.15904	CAA	TTG	Leu
LUAD	tRNA-Leu-CAA-4-1	1.27e-07	3.26e-06	1.58749	6.88497	6.21823	CAA	TTG	Leu
LUAD	tRNA-Leu-TAA-2-1	8.84e-06	0.000113396	-2.19859	3.56736	4.70393	TAA	TTA	Leu
LUAD	tRNA-Leu-TAA-4-1	9.88e-07	1.844e-05	-2.69913	3.31966	4.75215	TAA	TTA	Leu
LUAD	tRNA-Leu-TAG-1-1	4.8e-06	6.92706e-05	1.86152	8.64936	7.75288	TAG	CTA	Leu
LUAD	tRNA-Leu-TAG-2-1	1.34e-11	1.488e-09	2.22858	6.79369	5.63756	TAG	CTA	Leu
LUAD	tRNA-Lys-CTT-10-1	6.62e-06	9.00004e-05	-2.41505	1.39664	2.6687	CTT	AAG	Lys
LUAD	tRNA-Lys-CTT-1-1	1.44e-06	2.53506e-05	-1.53726	7.97483	8.59519	CTT	AAG	Lys
LUAD	tRNA-Lys-CTT-1-2	2.75e-06	4.27236e-05	1.72095	6.0971	5.3139	CTT	AAG	Lys
LUAD	tRNA-Lys-CTT-12-1	0.000316428	0.00222342	1.68152	1.46169	0.711922	CTT	AAG	Lys
LUAD	tRNA-Lys-CTT-2-2	0.000131482	0.00103837	1.89898	5.66378	4.73856	CTT	AAG	Lys
LUAD	tRNA-Lys-CTT-2-4	7.15e-06	9.44422e-05	1.96118	6.04186	5.07014	CTT	AAG	Lys
LUAD	tRNA-Lys-CTT-2-5	1.44e-06	2.53506e-05	2.22669	5.76921	4.61431	CTT	AAG	Lys
LUAD	tRNA-Lys-CTT-4-1	1.71416e-05	0.000197985	1.61524	6.11801	5.42626	CTT	AAG	Lys
LUAD	tRNA-Lys-CTT-5-1	0.00332097	0.0153106	1.50811	4.19768	3.60494	CTT	AAG	Lys
LUAD	tRNA-Lys-CTT-6-1	3.90904e-05	0.000394749	-1.63603	6.89457	7.60477	CTT	AAG	Lys
LUAD	tRNA-Lys-CTT-chr7-30	0.00145955	0.00819833	1.67846	2.9576	2.21046	CTT	AAG	Lys
LUAD	tRNA-Met-CAT-3-1	1.37427e-05	0.000164913	2.52584	3.82494	2.48818	CAT	ATG	Met
LUAD	tRNA-Met-CAT-4-3	0.00477911	0.0205869	1.50066	2.12004	1.53444	CAT	ATG	Met
LUAD	tRNA-Phe-GAA-10-1	2.04e-08	6.88e-07	3.83382	4.10809	2.16931	GAA	TTC	Phe
LUAD	tRNA-Phe-GAA-1-6	0.000199091	0.00146582	1.6081	4.7116	4.02624	GAA	TTC	Phe
LUAD	tRNA-Phe-GAA-4-1	5.78915e-05	0.000532256	1.98904	2.44326	1.45119	GAA	TTC	Phe
LUAD	tRNA-Phe-GAA-6-1	4.49e-07	9.42e-06	-2.84201	2.36875	3.87567	GAA	TTC	Phe
LUAD	tRNA-Pro-CGG-1-3	3.08794e-05	0.000327961	-1.65074	6.25752	6.98063	CGG	CCG	Pro
LUAD	tRNA-Pro-TGG-2-1	2.32e-06	3.69224e-05	-1.84869	8.35072	9.23722	TGG	CCA	Pro
LUAD	tRNA-Pro-TGG-3-1	1.1e-07	2.94e-06	-1.84307	6.18451	7.06662	TGG	CCA	Pro
LUAD	tRNA-Pro-TGG-3-2	0.000191123	0.00141278	-1.58308	6.2321	6.89483	TGG	CCA	Pro
LUAD	tRNA-Pro-TGG-3-4	4.38139e-05	0.00042927	-1.83388	7.4899	8.3648	TGG	CCA	Pro
LUAD	tRNA-Pro-TGG-3-5	0.00262928	0.0129571	-1.53285	8.3732	8.98942	TGG	CCA	Pro
LUAD	tRNA-SeC-TCA-1-1	2.15e-06	3.48816e-05	-2.03869	6.35335	7.38099	TCA	TGA	SeC
LUAD	nm-tRNA-Ser-AGA-chr11-8	0.000173793	0.0013109	1.57458	1.12326	0.468295	AGA	TCT	Ser
LUAD	tRNA-Ser-AGA-2-2	0.00021695	0.00157844	1.5988	4.91305	4.23606	AGA	TCT	Ser
LUAD	tRNA-Ser-CGA-1-1	1.09602e-05	0.000135935	-1.64438	5.31146	6.02901	CGA	TCG	Ser
LUAD	tRNA-Ser-GCT-1-1	2.81e-06	4.3274e-05	1.68399	5.39277	4.64088	GCT	AGC	Ser
LUAD	tRNA-Ser-GCT-2-1	1.24e-08	4.58e-07	2.00201	6.01157	5.01012	GCT	AGC	Ser
LUAD	tRNA-Ser-TGA-1-1	6e-07	1.192e-05	-1.82705	4.74256	5.61207	TGA	TCA	Ser
LUAD	tRNA-Thr-AGT-1-1	0.00216875	0.0110106	-1.52439	9.13555	9.74379	AGT	ACT	Thr
LUAD	tRNA-Thr-AGT-1-2	8.21599e-05	0.000709493	2.08304	3.63595	2.57726	AGT	ACT	Thr
LUAD	tRNA-Thr-AGT-1-3	6.54e-06	9.00004e-05	1.68728	4.76178	4.00708	AGT	ACT	Thr
LUAD	tRNA-Thr-AGT-2-1	2.09e-07	4.96e-06	2.86806	4.60031	3.08024	AGT	ACT	Thr
LUAD	tRNA-Thr-AGT-5-1	0.00170916	0.00912869	1.68735	2.71061	1.95585	AGT	ACT	Thr
LUAD	tRNA-Thr-AGT-6-1	3e-08	9.54e-07	3.46263	3.75937	1.96751	AGT	ACT	Thr
LUAD	tRNA-Thr-CGT-2-1	1.38e-06	2.47952e-05	2.17473	6.54573	5.4249	CGT	ACG	Thr
LUAD	tRNA-Thr-CGT-3-1	3.54e-09	1.636e-07	4.62549	4.9467	2.73709	CGT	ACG	Thr
LUAD	tRNA-Thr-TGT-1-1	1.40409e-05	0.00016633	-2.28211	1.39389	2.58426	TGT	ACA	Thr
LUAD	tRNA-Thr-TGT-3-1	9.27e-07	1.748e-05	-1.6615	6.77463	7.50711	TGT	ACA	Thr
LUAD	tRNA-Thr-TGT-4-1	1.26e-09	7.76e-08	-2.43483	7.25891	8.54273	TGT	ACA	Thr
LUAD	tRNA-Trp-CCA-3-3	1.0674e-05	0.000134187	-1.77432	6.26821	7.09548	CCA	TGG	Trp
LUAD	tRNA-Trp-CCA-5-1	0.002032	0.010402	1.78758	4.51112	3.67311	CCA	TGG	Trp
LUAD	nm-tRNA-Tyr-GTA-chr14-8	0.000866397	0.00526678	1.69598	8.55306	7.79094	GTA	TAC	Tyr
LUAD	nm-tRNA-Tyr-GTA-chr21-2	0.00391736	0.017538	1.54156	10.3479	9.7235	GTA	TAC	Tyr
LUAD	tRNA-Tyr-GTA-5-2	3.96e-08	1.16e-06	1.74211	6.30185	5.50101	GTA	TAC	Tyr
LUAD	tRNA-Tyr-GTA-5-3	0.00216711	0.0110106	-1.81365	11.164	12.0229	GTA	TAC	Tyr
LUAD	tRNA-Tyr-GTA-5-5	6.77e-06	9.08636e-05	1.60208	6.3853	5.70535	GTA	TAC	Tyr
LUAD	tRNA-Tyr-GTA-6-1	5.90065e-05	0.000539822	1.92614	5.10939	4.16368	GTA	TAC	Tyr
LUAD	tRNA-Tyr-GTA-9-1	2.37e-12	4.38e-10	-6.71066	2.53813	5.28459	GTA	TAC	Tyr
LUAD	nmt-tRNA-Val-TAC-1-1	0.00220356	0.0111566	1.71545	3.35926	2.58068	TAC	GTA	Val
LUAD	tRNA-Val-AAC-1-1	0.000664133	0.00423213	1.73578	6.15514	5.35956	AAC	GTT	Val
LUAD	tRNA-Val-AAC-1-2	5.94169e-05	0.000540898	2.25786	6.021	4.84604	AAC	GTT	Val
LUAD	tRNA-Val-AAC-1-3	0.000171816	0.00130665	1.85639	5.90419	5.0117	AAC	GTT	Val
LUAD	tRNA-Val-AAC-2-1	0.00306142	0.0143228	1.85809	9.83018	8.93636	AAC	GTT	Val
LUAD	tRNA-Val-AAC-5-1	0.00165561	0.00889409	1.63378	5.47133	4.76312	AAC	GTT	Val
LUAD	tRNA-Val-CAC-1-2	0.000558321	0.00363302	1.72875	6.09106	5.30133	CAC	GTG	Val
LUAD	tRNA-Val-CAC-1-6	2.63e-06	4.11298e-05	2.11803	6.39654	5.31381	CAC	GTG	Val
LUAD	tRNA-Val-CAC-2-1	4.0552e-05	0.000405082	2.48551	9.11456	7.80102	CAC	GTG	Val
LUAD	tRNA-Val-CAC-6-1	0.00106347	0.00623903	1.68096	4.156	3.40672	CAC	GTG	Val
LUAD	tRNA-Val-CAC-8-1	0.00010924	0.000897223	1.6479	8.02381	7.30318	CAC	GTG	Val
LUAD	tRNA-Val-TAC-1-2	3.74e-08	1.116e-06	-2.09743	7.55495	8.62357	TAC	GTA	Val
LUSC	tRNA-Ala-AGC-1-1	2.31e-10	5.48e-09	2.82562	5.76462	4.26606	AGC	GCT	Ala
LUSC	tRNA-Ala-AGC-22-1	0.000134776	0.000724028	-1.93522	3.34739	4.29988	AGC	GCT	Ala
LUSC	tRNA-Ala-AGC-23-1	0.000144423	0.000758239	1.54805	1.08671	0.456251	AGC	GCT	Ala
LUSC	tRNA-Ala-AGC-3-1	1.30703e-05	9.04644e-05	-1.65542	10.8558	11.583	AGC	GCT	Ala
LUSC	tRNA-Ala-AGC-6-1	1.69e-07	1.75e-06	3.18879	2.69131	1.0183	AGC	GCT	Ala
LUSC	tRNA-Ala-AGC-8-1	9.98e-06	7.07094e-05	1.64485	7.61274	6.89478	AGC	GCT	Ala
LUSC	tRNA-Ala-AGC-8-2	9.99e-06	7.07094e-05	1.83751	6.6064	5.72865	AGC	GCT	Ala
LUSC	tRNA-Ala-AGC-9-2	0.000335718	0.00158196	-1.70226	3.56123	4.32869	AGC	GCT	Ala
LUSC	tRNA-Ala-ATC-chr6-102	3.3e-09	5.44e-08	3.6106	4.16448	2.31224	ATC	GAT	Ala
LUSC	tRNA-Arg-ACG-1-1	4.23149e-05	0.000258934	1.58923	8.25071	7.58238	ACG	CGT	Arg
LUSC	tRNA-Arg-ACG-1-2	5.2387e-05	0.000318458	1.58753	8.24848	7.58169	ACG	CGT	Arg
LUSC	tRNA-Arg-ACG-1-3	3.49669e-05	0.000221298	1.59871	8.26684	7.58994	ACG	CGT	Arg
LUSC	tRNA-Arg-CCG-1-1	1.93e-08	2.42e-07	2.71723	10.1805	8.73833	CCG	CGG	Arg
LUSC	tRNA-Arg-CCG-1-2	7.96e-09	1.164e-07	2.82629	10.4823	8.98335	CCG	CGG	Arg
LUSC	tRNA-Arg-CCG-1-3	8.87e-09	1.26e-07	2.89057	10.4026	8.87124	CCG	CGG	Arg
LUSC	tRNA-Arg-CCT-1-1	8.49e-09	1.216e-07	-2.4636	9.53337	10.8341	CCT	AGG	Arg
LUSC	tRNA-Arg-CCT-2-1	3.02e-08	3.58e-07	-2.38198	9.86631	11.1185	CCT	AGG	Arg
LUSC	tRNA-Arg-CCT-3-1	6.37e-11	2.04e-09	-3.45076	8.55709	10.344	CCT	AGG	Arg
LUSC	tRNA-Arg-CCT-4-1	5.26e-08	6e-07	-2.21665	9.73299	10.8814	CCT	AGG	Arg
LUSC	tRNA-Arg-CCT-5-1	4.8e-14	1.478e-11	-5.50641	7.77905	10.2402	CCT	AGG	Arg
LUSC	tRNA-Arg-TCG-1-1	1.74771e-05	0.000118306	1.86713	10.5449	9.64409	TCG	CGA	Arg
LUSC	tRNA-Arg-TCG-2-1	2.95493e-05	0.000188952	-1.7672	6.22095	7.04241	TCG	CGA	Arg
LUSC	tRNA-Arg-TCG-3-1	3.43791e-05	0.000218325	1.67552	9.31417	8.56956	TCG	CGA	Arg
LUSC	tRNA-Arg-TCG-4-1	2.39489e-05	0.0001575	-1.8381	6.18919	7.0674	TCG	CGA	Arg
LUSC	tRNA-Arg-TCG-5-1	1.2128e-05	8.48962e-05	-1.70186	6.31472	7.08183	TCG	CGA	Arg
LUSC	tRNA-Arg-TCG-6-1	1.01e-11	4.66e-10	-4.00385	4.21535	6.21674	TCG	CGA	Arg
LUSC	tRNA-Arg-TCT-1-1	5.09e-09	8.04e-08	2.55958	10.5837	9.22784	TCT	AGA	Arg
LUSC	tRNA-Arg-TCT-2-1	8.59e-14	1.984e-11	4.52794	6.86287	4.68401	TCT	AGA	Arg
LUSC	tRNA-Arg-TCT-3-1	1.37e-14	6.32e-12	4.49531	6.61241	4.44399	TCT	AGA	Arg
LUSC	tRNA-Arg-TCT-3-2	1.84e-07	1.854e-06	3.00649	7.53245	5.94437	TCT	AGA	Arg
LUSC	tRNA-Arg-TCT-4-1	1.78e-11	7.64e-10	7.18097	6.98253	4.13835	TCT	AGA	Arg
LUSC	tRNA-Arg-TCT-5-1	1.37e-14	6.32e-12	5.06666	6.37338	4.03234	TCT	AGA	Arg
LUSC	tRNA-Asn-ATT-1-1	0.000561807	0.00245442	1.59562	4.06344	3.38933	ATT	AAT	Asn
LUSC	tRNA-Asn-GTT-10-1	8.26e-06	6.00928e-05	1.64946	5.36403	4.64203	GTT	AAC	Asn
LUSC	tRNA-Asn-GTT-11-1	1.5e-08	1.992e-07	3.49457	2.82295	1.01783	GTT	AAC	Asn
LUSC	tRNA-Asn-GTT-11-2	0.00103629	0.0041632	1.57632	1.57114	0.914581	GTT	AAC	Asn
LUSC	tRNA-Asn-GTT-12-1	0.000354696	0.00164693	1.56129	5.07539	4.43264	GTT	AAC	Asn
LUSC	tRNA-Asn-GTT-13-1	0.000233612	0.00115124	-1.66707	0.891	1.62831	GTT	AAC	Asn
LUSC	tRNA-Asn-GTT-15-1	1.18e-08	1.618e-07	-2.85176	1.38997	2.90182	GTT	AAC	Asn
LUSC	tRNA-Asn-GTT-16-3	0.00150966	0.00576417	1.51891	5.44709	4.84405	GTT	AAC	Asn
LUSC	tRNA-Asn-GTT-17-1	9.19e-11	2.54e-09	3.23528	2.77072	1.07683	GTT	AAC	Asn
LUSC	tRNA-Asn-GTT-18-1	1.89e-10	4.92e-09	-3.57003	1.41445	3.25039	GTT	AAC	Asn
LUSC	tRNA-Asn-GTT-2-1	1.05e-06	9.2e-06	1.74105	6.05598	5.25602	GTT	AAC	Asn
LUSC	tRNA-Asn-GTT-21-1	8.45e-11	2.36e-09	-3.34621	0.825987	2.56851	GTT	AAC	Asn
LUSC	tRNA-Asn-GTT-4-1	7.48e-06	5.48588e-05	1.83827	4.7508	3.87245	GTT	AAC	Asn
LUSC	tRNA-Asn-GTT-8-1	4.7e-06	3.61984e-05	1.91244	5.11947	4.18405	GTT	AAC	Asn
LUSC	tRNA-Asp-GTC-2-9	9.66975e-05	0.00053987	1.58595	8.06108	7.39573	GTC	GAC	Asp
LUSC	tRNA-Asp-GTC-4-1	4.43e-06	3.43814e-05	-1.98996	3.72442	4.71716	GTC	GAC	Asp
LUSC	tRNA-Cys-ACA-1-1	3.34e-08	3.92e-07	2.50877	3.48783	2.16085	ACA	TGT	Cys
LUSC	tRNA-Cys-GCA-10-1	1.51e-09	2.82e-08	2.94786	4.23121	2.67154	GCA	TGC	Cys
LUSC	tRNA-Cys-GCA-1-1	6.37e-08	7.14e-07	2.63158	5.10196	3.70603	GCA	TGC	Cys
LUSC	tRNA-Cys-GCA-12-1	7.81526e-05	0.000459183	1.80559	1.93779	1.08532	GCA	TGC	Cys
LUSC	tRNA-Cys-GCA-13-1	4.04e-11	1.476e-09	3.14681	4.10502	2.45113	GCA	TGC	Cys
LUSC	tRNA-Cys-GCA-14-1	1.26e-12	1.25e-10	3.98122	4.56334	2.57013	GCA	TGC	Cys
LUSC	tRNA-Cys-GCA-15-1	9.73e-08	1.058e-06	2.62232	3.67747	2.28663	GCA	TGC	Cys
LUSC	tRNA-Cys-GCA-17-1	0.000167366	0.000861539	1.55541	4.09094	3.45365	GCA	TGC	Cys
LUSC	tRNA-Cys-GCA-19-1	3.77e-11	1.452e-09	3.78864	3.94422	2.02254	GCA	TGC	Cys
LUSC	tRNA-Cys-GCA-20-1	6.03e-10	1.296e-08	3.02463	2.8628	1.26604	GCA	TGC	Cys
LUSC	tRNA-Cys-GCA-2-1	2.04e-10	5.04e-09	2.28421	8.04132	6.84962	GCA	TGC	Cys
LUSC	tRNA-Cys-GCA-2-2	1.81834e-05	0.000122639	2.37074	8.0104	6.76506	GCA	TGC	Cys
LUSC	tRNA-Cys-GCA-22-1	2.03e-10	5.04e-09	3.11171	3.00558	1.36787	GCA	TGC	Cys
LUSC	tRNA-Cys-GCA-2-4	9.55e-10	1.918e-08	1.89022	8.41999	7.50144	GCA	TGC	Cys
LUSC	tRNA-Cys-GCA-24-1	0.000314105	0.00148837	-1.69196	2.68847	3.44717	GCA	TGC	Cys
LUSC	tRNA-Cys-GCA-3-1	8.92996e-05	0.000508032	2.00474	3.73476	2.73134	GCA	TGC	Cys
LUSC	tRNA-Cys-GCA-5-1	2.64e-13	4.06e-11	4.93821	6.45101	4.14702	GCA	TGC	Cys
LUSC	tRNA-Cys-GCA-6-1	2.81e-07	2.68e-06	1.50589	7.4566	6.86598	GCA	TGC	Cys
LUSC	tRNA-Cys-GCA-7-1	2.74061e-05	0.000175856	1.5948	4.86931	4.19594	GCA	TGC	Cys
LUSC	tRNA-Cys-GCA-8-1	2.03e-08	2.48e-07	2.84544	4.33091	2.82226	GCA	TGC	Cys
LUSC	tRNA-Cys-GCA-9-1	2.3e-10	5.48e-09	3.29725	4.27651	2.55525	GCA	TGC	Cys
LUSC	tRNA-Cys-GCA-9-2	3.49e-10	7.86e-09	3.81386	3.66916	1.73791	GCA	TGC	Cys
LUSC	tRNA-Cys-GCA-9-3	5.77e-12	3.04e-10	4.3754	3.77069	1.64128	GCA	TGC	Cys
LUSC	tRNA-Cys-GCA-9-4	1.16e-09	2.32e-08	3.92159	3.38149	1.41005	GCA	TGC	Cys
LUSC	tRNA-Cys-GCA-chr11-21	1.63e-09	3.02e-08	3.20733	2.7046	1.02323	GCA	TGC	Cys
LUSC	tRNA-Cys-GCA-chr5-2	5.49e-09	8.52e-08	3.16324	5.05559	3.39419	GCA	TGC	Cys
LUSC	tRNA-Gln-CAG-chr9-3	0.00188604	0.00695689	-1.54669	3.59453	4.22371	CAG	CTG	Gln
LUSC	tRNA-Gln-CTG-10-1	0.000970212	0.00394923	1.59857	2.10394	1.42715	CTG	CAG	Gln
LUSC	tRNA-Gln-CTG-1-1	9.07e-08	9.98e-07	-1.67493	9.12057	9.86467	CTG	CAG	Gln
LUSC	tRNA-Gln-CTG-1-2	2.84e-07	2.7e-06	-1.61443	9.19221	9.88324	CTG	CAG	Gln
LUSC	tRNA-Gln-CTG-1-3	5.57e-09	8.58e-08	-1.71599	10.7347	11.5138	CTG	CAG	Gln
LUSC	tRNA-Gln-CTG-1-4	1.95e-10	5e-09	-1.83074	11.0181	11.8905	CTG	CAG	Gln
LUSC	tRNA-Gln-CTG-1-5	1.44e-07	1.494e-06	-1.6168	9.20054	9.89368	CTG	CAG	Gln
LUSC	tRNA-Gln-CTG-2-1	1.23e-08	1.67e-07	-1.66179	10.7671	11.4999	CTG	CAG	Gln
LUSC	tRNA-Gln-CTG-5-1	3.62e-06	2.88108e-05	-1.57523	9.02912	9.68469	CTG	CAG	Gln
LUSC	tRNA-Gln-CTG-8-2	0.000349748	0.00163591	1.65867	3.11476	2.38473	CTG	CAG	Gln
LUSC	tRNA-Gln-TTG-2-1	6.53e-06	4.88804e-05	-1.51049	8.75782	9.35283	TTG	CAA	Gln
LUSC	tRNA-Gln-TTG-3-1	1.24e-10	3.28e-09	-2.05342	10.1926	11.2306	TTG	CAA	Gln
LUSC	tRNA-Gln-TTG-3-2	3.88e-11	1.462e-09	-2.02775	10.1958	11.2157	TTG	CAA	Gln
LUSC	tRNA-Gln-TTG-3-3	5.55e-11	1.844e-09	-2.03602	10.224	11.2497	TTG	CAA	Gln
LUSC	tRNA-Glu-CTC-2-1	7.6158e-05	0.00045109	-1.5803	8.08226	8.74246	CTC	GAG	Glu
LUSC	tRNA-Glu-TTC-10-1	2.28398e-05	0.000150743	-1.80682	2.71576	3.56921	TTC	GAA	Glu
LUSC	tRNA-Glu-TTC-1-1	6.67e-11	2.08e-09	-1.96699	8.99039	9.96638	TTC	GAA	Glu
LUSC	tRNA-Glu-TTC-1-2	7.68e-10	1.576e-08	-1.89056	8.88286	9.80167	TTC	GAA	Glu
LUSC	tRNA-Glu-TTC-2-1	2.55e-10	5.96e-09	-1.80976	10.4891	11.3449	TTC	GAA	Glu
LUSC	tRNA-Glu-TTC-2-2	2.1e-10	5.1e-09	-1.87213	10.3958	11.3005	TTC	GAA	Glu
LUSC	tRNA-Glu-TTC-5-1	0.00372495	0.0125158	-1.75106	2.3753	3.18353	TTC	GAA	Glu
LUSC	tRNA-Glu-TTC-7-1	1.3035e-05	9.04644e-05	1.96101	2.82016	1.84856	TTC	GAA	Glu
LUSC	tRNA-Gly-GCC-2-6	0.000207871	0.00103952	-1.51154	9.41846	10.0145	GCC	GGC	Gly
LUSC	tRNA-Gly-TCC-2-6	2.33e-06	1.944e-05	1.51772	5.6389	5.03699	TCC	GGA	Gly
LUSC	tRNA-Gly-TCC-3-1	3.4e-07	3.2e-06	1.5981	6.46205	5.78569	TCC	GGA	Gly
LUSC	tRNA-His-GTG-1-5	4.37e-12	2.98e-10	-4.29676	9.42114	11.5244	GTG	CAC	His
LUSC	tRNA-His-GTG-1-6	1.81e-12	1.518e-10	-3.75693	12.2574	14.1669	GTG	CAC	His
LUSC	tRNA-His-GTG-2-1	1.26e-07	1.334e-06	-2.06289	8.42219	9.46686	GTG	CAC	His
LUSC	tRNA-Ile-AAT-4-1	4.01e-09	6.46e-08	-2.1333	5.5567	6.64979	AAT	ATT	Ile
LUSC	tRNA-Ile-AAT-5-2	1.55e-08	2.04e-07	-2.33128	5.41316	6.63428	AAT	ATT	Ile
LUSC	tRNA-Ile-AAT-5-3	1.06e-11	4.78e-10	-2.51856	6.22266	7.55527	AAT	ATT	Ile
LUSC	tRNA-Ile-AAT-6-1	1.33e-06	1.154e-05	-2.20169	4.81189	5.9505	AAT	ATT	Ile
LUSC	tRNA-Ile-AAT-7-1	8e-09	1.164e-07	-2.41204	5.31144	6.58169	AAT	ATT	Ile
LUSC	tRNA-Ile-AAT-8-1	2.69006e-05	0.000173213	1.54422	6.4333	5.80642	AAT	ATT	Ile
LUSC	tRNA-Ile-GAT-1-1	1.18e-08	1.618e-07	-3.34711	4.15596	5.89888	GAT	ATC	Ile
LUSC	tRNA-Ile-GAT-1-2	1.81e-07	1.838e-06	-2.83587	4.42671	5.9305	GAT	ATC	Ile
LUSC	tRNA-Ile-GAT-1-3	1.36e-09	2.58e-08	-3.6317	4.1617	6.02235	GAT	ATC	Ile
LUSC	tRNA-Ile-TAT-2-3	0.000863455	0.00360195	1.52266	7.58421	6.97761	TAT	ATA	Ile
LUSC	tRNA-iMet-CAT-1-2	1.77e-07	1.82e-06	-1.6505	5.93579	6.65869	CAT	ATG	iMet
LUSC	tRNA-iMet-CAT-1-3	5.26e-12	3.04e-10	-2.34427	7.9735	9.20264	CAT	ATG	iMet
LUSC	tRNA-iMet-CAT-1-4	5.72e-12	3.04e-10	-2.18069	8.05625	9.18103	CAT	ATG	iMet
LUSC	tRNA-iMet-CAT-1-5	1.33e-12	1.25e-10	-2.28663	8.07534	9.26856	CAT	ATG	iMet
LUSC	tRNA-iMet-CAT-1-6	6.54e-12	3.26e-10	-2.30964	7.99523	9.2029	CAT	ATG	iMet
LUSC	tRNA-iMet-CAT-1-7	4.83e-12	3.04e-10	-2.32146	7.96569	9.18072	CAT	ATG	iMet
LUSC	tRNA-iMet-CAT-1-8	5.92e-12	3.04e-10	-2.26289	8.04736	9.22552	CAT	ATG	iMet
LUSC	tRNA-iMet-CAT-2-1	2.81e-07	2.68e-06	-1.80327	5.00261	5.85323	CAT	ATG	iMet
LUSC	nmt-tRNA-Leu-TAA-1-1	2.92e-06	2.36564e-05	1.97619	1.88879	0.906066	TAA	TTA	Leu
LUSC	nmt-tRNA-Leu-TAA-4-1	3.74e-06	2.9645e-05	2.44811	5.73585	4.44418	TAA	TTA	Leu
LUSC	tRNA-Leu-AAG-1-1	6.86e-09	1.03e-07	1.90283	9.42891	8.50077	AAG	CTT	Leu
LUSC	tRNA-Leu-AAG-1-2	4.92e-06	3.75782e-05	1.81819	8.82393	7.96143	AAG	CTT	Leu
LUSC	tRNA-Leu-AAG-1-3	1.78e-08	2.28e-07	1.8267	9.43026	8.56102	AAG	CTT	Leu
LUSC	tRNA-Leu-AAG-2-1	6.89e-11	2.12e-09	2.03395	8.3254	7.30112	AAG	CTT	Leu
LUSC	tRNA-Leu-AAG-2-2	5.15e-09	8.08e-08	1.94479	9.52013	8.56052	AAG	CTT	Leu
LUSC	tRNA-Leu-AAG-2-3	8.08e-12	3.82e-10	2.04796	8.3676	7.33341	AAG	CTT	Leu
LUSC	tRNA-Leu-AAG-2-4	5.59e-11	1.844e-09	2.01886	8.36634	7.3528	AAG	CTT	Leu
LUSC	tRNA-Leu-AAG-3-1	2.83e-11	1.112e-09	2.07568	8.30769	7.25411	AAG	CTT	Leu
LUSC	tRNA-Leu-CAA-1-1	5.64e-10	1.228e-08	1.73975	5.92114	5.12226	CAA	TTG	Leu
LUSC	tRNA-Leu-CAA-2-1	3.35e-09	5.48e-08	1.88591	5.15282	4.23755	CAA	TTG	Leu
LUSC	tRNA-Leu-CAA-3-1	6.58e-13	8.7e-11	1.98803	5.14802	4.15668	CAA	TTG	Leu
LUSC	tRNA-Leu-CAA-4-1	1.3e-08	1.738e-07	1.86308	7.21307	6.31538	CAA	TTG	Leu
LUSC	tRNA-Leu-TAA-2-1	4.14e-07	3.84e-06	-2.19014	3.03458	4.16561	TAA	TTA	Leu
LUSC	tRNA-Leu-TAA-4-1	9.13e-06	6.58844e-05	-1.92575	3.24547	4.19089	TAA	TTA	Leu
LUSC	tRNA-Leu-TAG-1-1	1.98e-09	3.52e-08	1.99513	9.42652	8.43004	TAG	CTA	Leu
LUSC	tRNA-Lys-CTT-1-2	7.5e-11	2.28e-09	2.14085	6.69015	5.59197	CTT	AAG	Lys
LUSC	tRNA-Lys-CTT-2-1	2.8e-09	4.7e-08	1.62086	7.29167	6.59491	CTT	AAG	Lys
LUSC	tRNA-Lys-CTT-2-2	5.31e-12	3.04e-10	2.85291	6.43919	4.92676	CTT	AAG	Lys
LUSC	tRNA-Lys-CTT-2-3	1.98e-08	2.44e-07	1.56902	7.02659	6.37673	CTT	AAG	Lys
LUSC	tRNA-Lys-CTT-2-4	4.85e-11	1.722e-09	2.57731	6.83448	5.46862	CTT	AAG	Lys
LUSC	tRNA-Lys-CTT-2-5	1.24e-10	3.28e-09	2.90064	6.33354	4.79717	CTT	AAG	Lys
LUSC	tRNA-Lys-CTT-4-1	2.25e-09	3.88e-08	2.1551	6.64242	5.53466	CTT	AAG	Lys
LUSC	tRNA-Lys-CTT-5-1	1.77e-09	3.16e-08	2.77494	4.92687	3.45441	CTT	AAG	Lys
LUSC	tRNA-Lys-CTT-7-1	1.94414e-05	0.00012982	1.74407	5.09828	4.29583	CTT	AAG	Lys
LUSC	tRNA-Lys-CTT-chr15-5	0.00198693	0.00724231	1.76355	3.68281	2.86433	CTT	AAG	Lys
LUSC	tRNA-Lys-CTT-chr7-30	4.54e-06	3.51334e-05	2.05102	3.6803	2.64395	CTT	AAG	Lys
LUSC	tRNA-Lys-TTT-7-1	6.44917e-05	0.00038695	1.83223	1.56751	0.693904	TTT	AAA	Lys
LUSC	tRNA-Lys-TTT-9-1	0.00138674	0.00536382	1.56695	1.425	0.777041	TTT	AAA	Lys
LUSC	tRNA-Met-CAT-3-1	1.54e-08	2.04e-07	2.6557	4.34557	2.93647	CAT	ATG	Met
LUSC	tRNA-Met-CAT-4-1	6.59183e-05	0.00039423	-1.80386	3.65358	4.50467	CAT	ATG	Met
LUSC	tRNA-Met-CAT-4-2	3.8658e-05	0.000240539	-1.6835	3.77683	4.52829	CAT	ATG	Met
LUSC	tRNA-Phe-GAA-10-1	7.17e-10	1.506e-08	3.87776	4.97026	3.01504	GAA	TTC	Phe
LUSC	tRNA-Phe-GAA-1-1	2.85e-08	3.4e-07	1.95415	5.36845	4.40191	GAA	TTC	Phe
LUSC	tRNA-Phe-GAA-1-2	6.99e-06	5.2066e-05	1.51795	5.4261	4.82397	GAA	TTC	Phe
LUSC	tRNA-Phe-GAA-1-3	2.71e-10	6.26e-09	1.99909	5.34892	4.34958	GAA	TTC	Phe
LUSC	tRNA-Phe-GAA-1-4	8.22e-11	2.36e-09	2.33258	6.65599	5.43407	GAA	TTC	Phe
LUSC	tRNA-Phe-GAA-1-6	5.63e-10	1.228e-08	2.02688	5.38493	4.36566	GAA	TTC	Phe
LUSC	tRNA-Phe-GAA-2-1	8.67187e-05	0.000499324	1.56497	4.11442	3.46828	GAA	TTC	Phe
LUSC	tRNA-Phe-GAA-4-1	2.20139e-05	0.000145813	2.07963	3.11794	2.06161	GAA	TTC	Phe
LUSC	tRNA-Phe-GAA-5-1	3.05e-06	2.45364e-05	2.34071	3.79706	2.57011	GAA	TTC	Phe
LUSC	tRNA-Phe-GAA-6-1	1.1e-08	1.528e-07	-2.92356	1.5354	3.08313	GAA	TTC	Phe
LUSC	tRNA-Pro-AGG-3-1	0.000127046	0.00068725	1.70451	5.21672	4.44736	AGG	CCT	Pro
LUSC	tRNA-Pro-CGG-2-1	1.19e-07	1.27e-06	1.64423	6.71923	6.00182	CGG	CCG	Pro
LUSC	tRNA-Pro-TGG-2-1	8.38e-13	9.78e-11	-3.30512	8.62574	10.3504	TGG	CCA	Pro
LUSC	nm-tRNA-Ser-AGA-chr11-8	1.07e-06	9.34e-06	2.51109	1.90136	0.57305	AGA	TCT	Ser
LUSC	tRNA-Ser-ACT-1-1	0.00366684	0.0123655	-1.54578	2.58087	3.2092	ACT	AGT	Ser
LUSC	tRNA-Ser-CGA-1-1	4.38e-07	4.02e-06	-1.57638	5.62566	6.28227	CGA	TCG	Ser
LUSC	tRNA-Ser-GCT-2-1	5.82e-09	8.9e-08	1.91501	5.92486	4.98751	GCT	AGC	Ser
LUSC	tRNA-Thr-AGT-1-1	9.11e-06	6.58844e-05	-1.73689	8.70732	9.50383	AGT	ACT	Thr
LUSC	tRNA-Thr-AGT-1-2	3.69989e-05	0.000231776	1.56804	4.5254	3.87644	AGT	ACT	Thr
LUSC	tRNA-Thr-AGT-1-3	4.95e-08	5.72e-07	2.01993	5.15708	4.14278	AGT	ACT	Thr
LUSC	tRNA-Thr-AGT-6-1	6.26e-08	7.06e-07	2.71162	3.9452	2.50604	AGT	ACT	Thr
LUSC	tRNA-Thr-CGT-2-1	3.98e-07	3.74e-06	2.51361	8.07407	6.74431	CGT	ACG	Thr
LUSC	tRNA-Thr-CGT-3-1	6.95e-14	1.834e-11	5.0493	5.60752	3.27144	CGT	ACG	Thr
LUSC	tRNA-Thr-TGT-2-1	1.29e-09	2.48e-08	-2.15597	6.24306	7.3514	TGT	ACA	Thr
LUSC	tRNA-Thr-TGT-3-1	2.44e-11	1.004e-09	-2.08162	6.62395	7.68166	TGT	ACA	Thr
LUSC	tRNA-Thr-TGT-4-1	2.11e-11	8.86e-10	-2.43213	7.17615	8.45837	TGT	ACA	Thr
LUSC	tRNA-Thr-TGT-5-1	3.11e-08	3.66e-07	-1.74215	6.36408	7.16495	TGT	ACA	Thr
LUSC	tRNA-Trp-CCA-2-1	1.87e-07	1.874e-06	1.74703	8.39372	7.58882	CCA	TGG	Trp
LUSC	tRNA-Trp-CCA-4-1	4.53e-12	2.98e-10	1.92392	7.64701	6.70295	CCA	TGG	Trp
LUSC	tRNA-Trp-CCA-5-1	9.8e-07	8.62e-06	1.85956	5.00275	4.10779	CCA	TGG	Trp
LUSC	tRNA-Tyr-GTA-3-1	1.49892e-05	0.000102593	1.6256	8.13072	7.42974	GTA	TAC	Tyr
LUSC	tRNA-Tyr-GTA-5-1	1.3e-14	6.32e-12	1.81967	7.09884	6.23517	GTA	TAC	Tyr
LUSC	tRNA-Tyr-GTA-5-2	3.86e-14	1.426e-11	1.93781	7.03054	6.07611	GTA	TAC	Tyr
LUSC	tRNA-Tyr-GTA-5-3	0.000448564	0.002021	-1.98715	10.9513	11.942	GTA	TAC	Tyr
LUSC	tRNA-Tyr-GTA-5-5	1.31e-13	2.7e-11	1.81483	7.08948	6.22964	GTA	TAC	Tyr
LUSC	tRNA-Tyr-GTA-6-1	1.96e-08	2.44e-07	1.95903	6.2133	5.24316	GTA	TAC	Tyr
LUSC	tRNA-Tyr-GTA-8-1	8.10238e-05	0.000472341	-1.64475	11.2265	11.9443	GTA	TAC	Tyr
LUSC	tRNA-Tyr-GTA-9-1	9e-13	9.78e-11	-5.40429	1.62367	4.05778	GTA	TAC	Tyr
LUSC	nmt-tRNA-Val-TAC-1-1	8.69458e-05	0.000499324	2.14089	3.9017	2.80349	TAC	GTA	Val
LUSC	tRNA-Val-AAC-1-1	1.85e-08	2.36e-07	2.1425	5.66095	4.56166	AAC	GTT	Val
LUSC	tRNA-Val-AAC-1-2	2.14e-09	3.74e-08	2.47876	5.40953	4.09991	AAC	GTT	Val
LUSC	tRNA-Val-AAC-1-3	1.1e-07	1.178e-06	2.04781	5.3911	4.35702	AAC	GTT	Val
LUSC	tRNA-Val-AAC-2-1	0.00123606	0.00483949	1.70793	9.67139	8.89914	AAC	GTT	Val
LUSC	tRNA-Val-AAC-5-1	0.000430047	0.00195265	1.61514	4.6255	3.93384	AAC	GTT	Val
LUSC	tRNA-Val-CAC-1-2	2.73e-07	2.62e-06	1.7757	5.58927	4.76088	CAC	GTG	Val
LUSC	tRNA-Val-CAC-1-6	8.48e-07	7.54e-06	1.85125	5.7742	4.8857	CAC	GTG	Val
LUSC	tRNA-Val-CAC-2-1	1.77e-08	2.28e-07	2.70078	8.8102	7.37682	CAC	GTG	Val
LUSC	tRNA-Val-CAC-6-1	1.1e-08	1.528e-07	1.73087	3.96682	3.17532	CAC	GTG	Val
LUSC	tRNA-Val-TAC-4-1	0.000715505	0.00306077	1.78873	2.05176	1.21282	TAC	GTA	Val
PRAD	tRNA-Ala-AGC-11-1	3.91356e-05	0.000716066	1.70434	5.72797	4.95876	AGC	GCT	Ala
PRAD	tRNA-Ala-AGC-8-1	2.27e-06	8.39622e-05	1.54808	7.18001	6.54953	AGC	GCT	Ala
PRAD	tRNA-Ala-AGC-8-2	6.25073e-05	0.00105012	1.65662	6.10622	5.37798	AGC	GCT	Ala
PRAD	tRNA-Ala-ATC-chr6-102	0.00487938	0.0307751	1.53113	3.17707	2.56248	ATC	GAT	Ala
PRAD	tRNA-Arg-ACG-1-1	3.45178e-05	0.00063789	1.54086	8.19198	7.56825	ACG	CGT	Arg
PRAD	tRNA-Arg-ACG-2-1	5.21434e-05	0.000900569	1.64526	8.70519	7.98688	ACG	CGT	Arg
PRAD	tRNA-Arg-ACG-2-2	0.000209403	0.00257985	1.64848	8.27832	7.55718	ACG	CGT	Arg
PRAD	tRNA-Arg-ACG-2-3	1.33642e-05	0.000297555	1.77928	7.65575	6.82446	ACG	CGT	Arg
PRAD	tRNA-Arg-ACG-2-4	1.88607e-05	0.000391625	1.78764	8.54753	7.70947	ACG	CGT	Arg
PRAD	tRNA-Arg-CCG-1-1	7.23513e-05	0.00116265	2.25844	9.45832	8.28299	CCG	CGG	Arg
PRAD	tRNA-Arg-CCG-1-2	4.63692e-05	0.000823945	2.28092	9.81617	8.62656	CCG	CGG	Arg
PRAD	tRNA-Arg-CCG-1-3	2.88919e-05	0.000550436	2.44193	9.76514	8.47712	CCG	CGG	Arg
PRAD	tRNA-Arg-TCG-1-1	0.000157706	0.0020967	1.9283	10.0218	9.07448	TCG	CGA	Arg
PRAD	tRNA-Arg-TCT-1-1	1.24319e-05	0.000280172	2.39931	10.8623	9.59972	TCT	AGA	Arg
PRAD	tRNA-Arg-TCT-2-1	6.15e-06	0.000153497	1.80019	7.08257	6.23442	TCT	AGA	Arg
PRAD	tRNA-Arg-TCT-3-1	1.35534e-05	0.000298176	2.11322	6.53755	5.4581	TCT	AGA	Arg
PRAD	tRNA-Arg-TCT-3-2	3.11e-06	0.000102772	2.02285	7.39187	6.37548	TCT	AGA	Arg
PRAD	tRNA-Arg-TCT-5-1	4.44e-06	0.000119033	2.97722	6.19939	4.62543	TCT	AGA	Arg
PRAD	tRNA-Asn-GTT-15-1	0.000479863	0.00484583	-1.56939	2.34277	2.99298	GTT	AAC	Asn
PRAD	tRNA-Asn-GTT-18-1	0.000330858	0.00372821	-1.64536	2.14063	2.85903	GTT	AAC	Asn
PRAD	tRNA-Asn-GTT-21-1	0.00295503	0.0211663	-1.57448	1.34778	2.00266	GTT	AAC	Asn
PRAD	tRNA-Asn-GTT-6-1	4.48e-07	2.17638e-05	-1.80043	3.88421	4.73255	GTT	AAC	Asn
PRAD	tRNA-Asp-GTC-4-1	5.50013e-05	0.000941134	-1.72137	2.33919	3.12274	GTC	GAC	Asp
PRAD	tRNA-Cys-ACA-1-1	5.81e-08	5.02e-06	2.06612	2.85732	1.8104	ACA	TGT	Cys
PRAD	tRNA-Cys-GCA-1-1	1.64e-07	1.01e-05	2.55806	4.45283	3.09778	GCA	TGC	Cys
PRAD	tRNA-Cys-GCA-19-1	0.000128198	0.00178127	1.76121	2.99187	2.17531	GCA	TGC	Cys
PRAD	tRNA-Cys-GCA-2-1	1.05e-07	7.12e-06	1.82275	7.14793	6.28181	GCA	TGC	Cys
PRAD	tRNA-Cys-GCA-2-4	9.72e-08	6.92e-06	1.76336	7.42405	6.60572	GCA	TGC	Cys
PRAD	tRNA-Cys-GCA-5-1	0.000308088	0.00351448	1.67409	3.95617	3.21279	GCA	TGC	Cys
PRAD	tRNA-Cys-GCA-9-3	0.000737242	0.00688881	1.60771	2.2871	1.6021	GCA	TGC	Cys
PRAD	tRNA-Cys-GCA-9-4	9.6e-07	4.22296e-05	2.19909	2.63887	1.50196	GCA	TGC	Cys
PRAD	tRNA-Cys-GCA-chr5-2	7.29e-10	2.7e-07	2.77084	4.49566	3.02534	GCA	TGC	Cys
PRAD	tRNA-Gln-CAG-chr9-3	9.52e-06	0.000221219	-2.17916	2.37842	3.50219	CAG	CTG	Gln
PRAD	tRNA-Gln-CTG-3-1	1.21e-08	1.82e-06	-1.89433	6.05168	6.97336	CTG	CAG	Gln
PRAD	tRNA-Gln-CTG-3-2	2.32e-10	2.14e-07	-1.99955	6.0286	7.02828	CTG	CAG	Gln
PRAD	tRNA-Gln-CTG-4-1	3.42e-09	6.32e-07	-1.80397	7.24614	8.09732	CTG	CAG	Gln
PRAD	tRNA-Gln-CTG-4-2	6.25e-08	5.02e-06	-1.79783	6.07141	6.91766	CTG	CAG	Gln
PRAD	tRNA-Gln-CTG-6-1	2.59e-09	5.98e-07	-1.76739	7.45459	8.27621	CTG	CAG	Gln
PRAD	tRNA-Gln-CTG-7-1	1.43e-08	1.82e-06	-1.98866	5.74663	6.73842	CTG	CAG	Gln
PRAD	tRNA-Gln-CTG-9-1	0.000615527	0.00601849	-1.58499	1.38554	2.05001	CTG	CAG	Gln
PRAD	tRNA-Gln-CTG-chr19-4	5.82e-10	2.7e-07	-2.23932	5.22955	6.39261	CTG	CAG	Gln
PRAD	tRNA-Glu-CTC-2-1	0.000365437	0.00402054	1.51714	8.5162	7.91484	CTC	GAG	Glu
PRAD	tRNA-Glu-TTC-1-1	3.57e-07	1.832e-05	2.01878	10.7164	9.70292	TTC	GAA	Glu
PRAD	tRNA-Glu-TTC-1-2	2.56e-07	1.386e-05	2.07821	10.684	9.62863	TTC	GAA	Glu
PRAD	tRNA-Gly-CCC-1-1	3.93e-06	0.00011015	1.73616	11.3024	10.5065	CCC	GGG	Gly
PRAD	tRNA-Gly-CCC-1-2	3.63e-06	0.000106437	1.794	9.96083	9.11764	CCC	GGG	Gly
PRAD	tRNA-Gly-CCC-7-1	1.29e-08	1.82e-06	1.84263	8.11023	7.22847	CCC	GGG	Gly
PRAD	tRNA-Gly-GCC-1-1	4e-06	0.000110404	1.78772	9.1491	8.31098	GCC	GGC	Gly
PRAD	tRNA-Gly-GCC-1-2	6.58e-06	0.000162132	1.7675	9.10928	8.28757	GCC	GGC	Gly
PRAD	tRNA-Gly-GCC-1-3	9.53e-06	0.000221219	1.75012	9.11882	8.31137	GCC	GGC	Gly
PRAD	tRNA-Gly-GCC-1-4	6.13e-06	0.000153497	1.78387	9.0972	8.26219	GCC	GGC	Gly
PRAD	tRNA-Gly-GCC-1-5	2.0295e-05	0.000416725	1.52098	10.0022	9.39718	GCC	GGC	Gly
PRAD	tRNA-Gly-GCC-2-1	5.2e-06	0.000135406	1.67522	11.4067	10.6624	GCC	GGC	Gly
PRAD	tRNA-Gly-GCC-2-2	1.96e-06	7.39346e-05	1.70684	11.4062	10.6349	GCC	GGC	Gly
PRAD	tRNA-Gly-GCC-2-3	4.62e-06	0.000122036	1.67557	11.4014	10.6567	GCC	GGC	Gly
PRAD	tRNA-Gly-GCC-2-4	5.32e-06	0.000136561	1.6641	11.3974	10.6626	GCC	GGC	Gly
PRAD	tRNA-Gly-GCC-2-5	1.87e-06	7.28594e-05	1.77916	9.97841	9.14721	GCC	GGC	Gly
PRAD	tRNA-Gly-GCC-2-6	3.91e-06	0.00011015	1.74837	10.0682	9.26216	GCC	GGC	Gly
PRAD	tRNA-Gly-GCC-3-1	3.62e-06	0.000106437	1.66955	11.4011	10.6616	GCC	GGC	Gly
PRAD	tRNA-Gly-GCC-4-1	0.00361001	0.0246173	-1.53676	2.4284	3.04829	GCC	GGC	Gly
PRAD	tRNA-Gly-GCC-5-1	1.56e-06	6.5263e-05	1.84463	9.96943	9.0861	GCC	GGC	Gly
PRAD	tRNA-Gly-TCC-1-1	2.02e-07	1.128e-05	1.72122	6.17113	5.3877	TCC	GGA	Gly
PRAD	tRNA-His-GTG-1-1	1.78591e-05	0.000375041	1.50761	11.3633	10.771	GTG	CAC	His
PRAD	tRNA-His-GTG-1-5	7.6e-07	3.60268e-05	-1.61343	9.83884	10.529	GTG	CAC	His
PRAD	tRNA-Leu-CAA-1-2	6.13e-08	5.02e-06	1.60178	5.6378	4.95812	CAA	TTG	Leu
PRAD	tRNA-Lys-CTT-1-2	1.08e-07	7.12e-06	1.59784	6.55293	5.8768	CTT	AAG	Lys
PRAD	tRNA-Lys-CTT-2-2	1.48e-08	1.82e-06	1.63044	6.42332	5.71805	CTT	AAG	Lys
PRAD	tRNA-Lys-CTT-2-4	1.67e-08	1.934e-06	1.60129	6.9894	6.31016	CTT	AAG	Lys
PRAD	tRNA-Lys-CTT-2-5	1.89e-06	7.28594e-05	1.54886	6.26767	5.63646	CTT	AAG	Lys
PRAD	tRNA-Lys-CTT-4-1	1.45e-07	9.24e-06	1.59578	6.56417	5.88991	CTT	AAG	Lys
PRAD	tRNA-Lys-TTT-13-1	8.85543e-05	0.0013752	-1.82157	1.24128	2.10646	TTT	AAA	Lys
PRAD	tRNA-Phe-GAA-1-1	2.41e-06	8.42022e-05	1.71654	6.63913	5.85963	GAA	TTC	Phe
PRAD	tRNA-Phe-GAA-1-2	4.77e-08	4.9e-06	1.79154	6.6972	5.856	GAA	TTC	Phe
PRAD	tRNA-Phe-GAA-1-3	1.59e-06	6.5263e-05	1.72927	6.60751	5.81735	GAA	TTC	Phe
PRAD	tRNA-Phe-GAA-1-4	9.41e-07	4.22296e-05	1.87399	8.26789	7.36177	GAA	TTC	Phe
PRAD	tRNA-Phe-GAA-1-6	4.08e-06	0.000110988	1.77446	6.64736	5.81998	GAA	TTC	Phe
PRAD	nm-tRNA-Ser-AGA-chr11-8	0.000676327	0.00644254	1.75854	2.19624	1.38187	AGA	TCT	Ser
PRAD	tRNA-Ser-AGA-1-1	1.78e-07	1.03e-05	-1.53539	7.31276	7.93136	AGA	TCT	Ser
PRAD	tRNA-Ser-AGA-4-1	3.93e-06	0.00011015	-1.53287	7.1918	7.80804	AGA	TCT	Ser
PRAD	tRNA-Ser-TGA-4-1	5.82e-08	5.02e-06	-1.54246	7.32341	7.94864	TGA	TCA	Ser
PRAD	tRNA-Thr-CGT-3-1	2.85e-08	3.1e-06	2.20302	5.44771	4.30823	CGT	ACG	Thr
PRAD	tRNA-Thr-TGT-6-1	0.000103158	0.00153717	1.64358	4.55707	3.84022	TGT	ACA	Thr
PRAD	nm-tRNA-Tyr-GTA-chr10-3	0.00197625	0.0150914	1.59445	3.39927	2.72621	GTA	TAC	Tyr
PRAD	nmt-tRNA-Val-TAC-1-1	5.76374e-05	0.000977192	2.04961	4.05736	3.02201	TAC	GTA	Val
STAD	tRNA-Ala-AGC-15-1	0.00276192	0.0184928	-1.76316	1.52177	2.33993	AGC	GCT	Ala
STAD	tRNA-Ala-AGC-3-1	7.76e-08	8.44e-06	-1.90685	10.2504	11.1816	AGC	GCT	Ala
STAD	tRNA-Ala-AGC-6-1	0.00324065	0.0205093	1.67903	2.5865	1.83888	AGC	GCT	Ala
STAD	tRNA-Ala-ATC-chr6-102	0.00294772	0.019317	1.6791	3.98581	3.23812	ATC	GAT	Ala
STAD	tRNA-Arg-ACG-1-1	3.18e-10	1.48e-07	3.47702	7.65423	5.85637	ACG	CGT	Arg
STAD	tRNA-Arg-ACG-1-2	2.64e-09	6.1e-07	2.8778	7.54921	6.02424	ACG	CGT	Arg
STAD	tRNA-Arg-ACG-1-3	6.59e-09	1.218e-06	2.71916	7.56727	6.12411	ACG	CGT	Arg
STAD	tRNA-Arg-ACG-2-1	5.31e-07	3.48356e-05	2.32041	8.24719	7.03281	ACG	CGT	Arg
STAD	tRNA-Arg-ACG-2-2	3.2e-10	1.48e-07	3.86477	7.61679	5.66641	ACG	CGT	Arg
STAD	tRNA-Arg-ACG-2-3	1.59e-10	1.466e-07	3.21006	7.2024	5.5198	ACG	CGT	Arg
STAD	tRNA-Arg-ACG-2-4	2.57e-09	6.1e-07	3.11977	7.93127	6.28983	ACG	CGT	Arg
STAD	tRNA-Arg-CCG-1-1	2.58532e-05	0.000645632	2.78484	9.71177	8.23417	CCG	CGG	Arg
STAD	tRNA-Arg-CCG-1-2	4.37e-06	0.000192378	3.04062	10.169	8.56466	CCG	CGG	Arg
STAD	tRNA-Arg-CCG-1-3	4.96e-06	0.000199102	3.10197	10.095	8.46185	CCG	CGG	Arg
STAD	tRNA-Arg-CCG-2-1	5.34395e-05	0.00108359	1.55237	10.4577	9.82324	CCG	CGG	Arg
STAD	tRNA-Arg-CCT-3-1	1.37958e-05	0.00042491	-1.88738	8.04817	8.96455	CCT	AGG	Arg
STAD	tRNA-Arg-CCT-5-1	1.33e-07	1.12e-05	-2.76057	7.3641	8.82906	CCT	AGG	Arg
STAD	tRNA-Arg-TCG-1-1	6.19017e-05	0.0011426	2.25533	10.2475	9.07418	TCG	CGA	Arg
STAD	tRNA-Arg-TCG-3-1	4.92e-08	7e-06	3.15145	9.18213	7.52611	TCG	CGA	Arg
STAD	tRNA-Arg-TCG-6-1	2.77e-07	2.05028e-05	-2.69661	4.04741	5.47856	TCG	CGA	Arg
STAD	tRNA-Arg-TCT-1-1	7.03e-08	8.12e-06	3.36108	10.4848	8.73584	TCT	AGA	Arg
STAD	tRNA-Arg-TCT-2-1	4.68e-08	7e-06	4.39874	6.44009	4.303	TCT	AGA	Arg
STAD	tRNA-Arg-TCT-3-1	2.08e-08	3.48e-06	4.55918	6.1393	3.95052	TCT	AGA	Arg
STAD	tRNA-Arg-TCT-3-2	4.62e-06	0.000193841	3.22285	6.96414	5.27581	TCT	AGA	Arg
STAD	tRNA-Arg-TCT-4-1	7.64e-06	0.000276828	2.88629	5.3797	3.85048	TCT	AGA	Arg
STAD	tRNA-Arg-TCT-5-1	7.42e-07	4.26222e-05	3.41339	6.02039	4.24918	TCT	AGA	Arg
STAD	tRNA-Asn-GTT-10-1	0.0024615	0.0169092	1.60261	4.52852	3.84809	GTT	AAC	Asn
STAD	tRNA-Asn-GTT-12-1	0.000355346	0.00397987	1.94169	4.69828	3.74097	GTT	AAC	Asn
STAD	tRNA-Asn-GTT-15-1	5.59454e-05	0.00109986	-2.2114	1.11834	2.2633	GTT	AAC	Asn
STAD	tRNA-Asn-GTT-16-4	0.00319964	0.0205093	1.51316	3.51934	2.92178	GTT	AAC	Asn
STAD	tRNA-Asn-GTT-18-1	0.00287086	0.0189477	-1.7779	1.40457	2.23474	GTT	AAC	Asn
STAD	tRNA-Asn-GTT-6-1	7.99219e-05	0.00138033	-2.21462	3.44713	4.59419	GTT	AAC	Asn
STAD	tRNA-Asn-GTT-8-1	0.0014535	0.0113336	1.73687	4.43179	3.6353	GTT	AAC	Asn
STAD	tRNA-Asp-GTC-4-1	3.08101e-05	0.000729962	-2.17764	3.75729	4.88005	GTC	GAC	Asp
STAD	tRNA-Cys-ACA-1-1	2.74797e-05	0.000677099	1.90172	3.52798	2.60067	ACA	TGT	Cys
STAD	tRNA-Cys-GCA-10-1	0.00139897	0.0110483	1.55891	3.79943	3.15889	GCA	TGC	Cys
STAD	tRNA-Cys-GCA-1-1	0.00372873	0.0229823	1.63586	5.0298	4.31975	GCA	TGC	Cys
STAD	tRNA-Cys-GCA-13-1	0.00377863	0.0230459	1.56113	3.74507	3.10248	GCA	TGC	Cys
STAD	tRNA-Cys-GCA-14-1	0.000103027	0.00160267	2.06728	4.46507	3.41734	GCA	TGC	Cys
STAD	tRNA-Cys-GCA-15-1	0.00205797	0.0145714	1.64588	3.24945	2.5306	GCA	TGC	Cys
STAD	tRNA-Cys-GCA-19-1	0.000366197	0.00407669	1.87774	3.54041	2.63141	GCA	TGC	Cys
STAD	tRNA-Cys-GCA-20-1	0.00368851	0.0229507	1.51485	2.55982	1.96064	GCA	TGC	Cys
STAD	tRNA-Cys-GCA-2-1	9.15666e-05	0.00150156	1.73239	8.28202	7.48926	GCA	TGC	Cys
STAD	tRNA-Cys-GCA-2-2	0.00187678	0.0137631	1.63175	8.26412	7.5577	GCA	TGC	Cys
STAD	tRNA-Cys-GCA-22-1	0.00292135	0.0192123	1.53153	2.59138	1.9764	GCA	TGC	Cys
STAD	tRNA-Cys-GCA-2-4	1.94974e-05	0.00052987	1.86269	8.7267	7.82931	GCA	TGC	Cys
STAD	tRNA-Cys-GCA-5-1	3.3553e-05	0.00075617	2.83856	6.53287	5.02771	GCA	TGC	Cys
STAD	tRNA-Cys-GCA-8-1	0.0014275	0.011178	1.61661	4.17232	3.47935	GCA	TGC	Cys
STAD	tRNA-Cys-GCA-9-2	0.00137754	0.0109257	1.76646	3.30311	2.48225	GCA	TGC	Cys
STAD	tRNA-Cys-GCA-9-4	0.000217869	0.00278562	1.79609	3.37407	2.5292	GCA	TGC	Cys
STAD	tRNA-Cys-GCA-chr5-2	0.000172388	0.00232535	1.92625	5.20441	4.25862	GCA	TGC	Cys
STAD	tRNA-Gln-CTG-3-1	0.000564166	0.00569715	-1.55033	6.38313	7.0157	CTG	CAG	Gln
STAD	tRNA-Gln-CTG-3-2	0.00011641	0.00176333	-1.55577	6.41838	7.05601	CTG	CAG	Gln
STAD	tRNA-Gln-CTG-4-1	0.000185956	0.00245462	-1.58085	7.58253	8.24323	CTG	CAG	Gln
[truncated: 400 more rows]

## Sheet: Codon Level
Supplementary Data2 - related to Figure 3
Cancer type	Codon	p-value	FDR	Fold change	Tumor expression (log2)	Normal expression (log2)	Anino Acid
BLCA	ACG	0.000260574	0.00225831	2.21248	8.72015	7.57449	Thr
BLCA	AGA	3.99753e-05	0.00103936	5.30653	11.6441	9.23636	Arg
BLCA	AGT	0.00931443	0.0302719	2.3898	2.78114	1.52425	Ser
BLCA	ATT	0.00877977	0.0302719	1.65543	9.39205	8.66485	Ile
BLCA	CAA	0.0101329	0.0309946	-1.57615	12.0283	12.6847	Gin
BLCA	CAG	0.00242517	0.0145443	-1.57238	13.0438	13.6967	Gin
BLCA	CGA	9.84104e-05	0.00122201	3.43531	11.4398	9.65933	Arg
BLCA	CGG	0.000117501	0.00122201	3.5563	12.6447	10.8143	Arg
BLCA	CGT	6.32835e-05	0.00109691	3.25007	11.6592	9.95875	Arg
BLCA	CTT	3.53073e-05	0.00103936	1.85132	11.6365	10.7479	Leu
BLCA	GAT	0.00389492	0.016878	3.27523	3.85203	2.14044	Asp
BLCA	GCA	0.000415821	0.00308895	1.67309	10.583	9.8405	Ala
BLCA	GCG	0.00643134	0.0257254	1.56557	9.96805	9.32136	Ala
BLCA	GTA	0.00307668	0.0145443	1.81065	9.75488	8.89838	Val
BLCA	GTG	0.0028543	0.0145443	2.63973	12.5136	11.1132	Val
BLCA	GTT	0.00275986	0.0145443	3.25375	12.5752	10.8731	Val
BRCA	AAC	2.07484e-11	1.7982e-10	1.50065	9.53277	8.94719	Asn
BRCA	AAT	6.61323e-10	2.45634e-09	2.63594	3.06648	1.66816	Asn
BRCA	ACA	4.06423e-10	2.34822e-09	-1.52173	8.13815	8.74387	Thr
BRCA	ACG	1.25564e-05	2.3319e-05	1.64127	10.3757	9.66085	Thr
BRCA	ACT	1.07109e-10	6.96206e-10	-1.55791	8.98279	9.6224	Thr
BRCA	AGA	6.74669e-22	3.50828e-20	3.04185	10.4241	8.81915	Arg
BRCA	AGG	1.76829e-13	4.59755e-12	-1.95949	10.5395	11.51	Arg
BRCA	ATA	1.28719e-09	4.46226e-09	1.68564	8.74029	7.98699	Ile
BRCA	CGA	6.5273e-10	2.45634e-09	1.94333	10.9775	10.0189	Arg
BRCA	CGG	4.66656e-10	2.41391e-09	1.90782	12.3739	11.442	Arg
BRCA	CGT	2.28755e-06	4.7581e-06	1.54497	9.90772	9.28015	Arg
BRCA	GAT	0.0111023	0.0144331	1.51618	4.18743	3.58699	Asp
BRCA	GGC	5.44867e-08	1.49121e-07	1.54018	14.6879	14.0648	Gly
BRCA	TGC	1.04357e-08	3.01475e-08	1.56442	11.5866	10.9409	Cys
BRCA	TGT	5.71115e-10	2.45634e-09	2.35397	4.2575	3.0224	Cys
CHOL	GTT	0.000112409	0.00584527	-3.07211	12.287	13.9062	Val
ESCA	AGA	0.00761152	0.0450059	1.92128	10.4231	9.481	Arg
ESCA	AGG	0.00802826	0.0450059	-1.94975	10.6224	11.5856	Arg
ESCA	CAA	0.00332711	0.0432524	-1.68489	12.0063	12.7589	Gin
ESCA	CAC	0.00865498	0.0450059	-2.02135	13.3453	14.3607	His
ESCA	CAG	0.010267	0.0485348	-1.58206	13.369	14.0308	Gin
ESCA	CGG	0.00811075	0.0450059	1.52397	11.5363	10.9285	Arg
ESCA	CGT	0.001926	0.0333841	1.78033	9.65407	8.82193	Arg
ESCA	TAC	0.000918605	0.0238837	-1.61334	13.2693	13.9593	Tyr
ESCA	TGC	0.00453965	0.0450059	1.77501	12.0366	11.2088	Cys
HNSC	AGA	0.00328806	0.0100576	1.62447	11.216	10.5161	Arg
HNSC	AGG	5.72014e-07	7.24077e-06	-1.94651	11.6522	12.6131	Arg
HNSC	AGT	0.0177185	0.035437	1.51851	2.93296	2.3303	Ser
HNSC	CGT	3.06504e-07	7.24077e-06	1.96709	11.174	10.198	Arg
HNSC	GAG	0.000726881	0.00314982	1.66282	13.8248	13.0912	Glu
HNSC	GAT	9.70574e-09	5.04699e-07	2.8425	3.93654	2.42938	Asp
HNSC	TAC	5.76585e-07	7.24077e-06	-2.07516	13.7834	14.8366	Tyr
HNSC	TGT	6.96228e-07	7.24077e-06	2.38947	3.66995	2.41326	Cys
HNSC	TTA	1.95219e-06	1.6919e-05	-1.68072	7.3724	8.12149	Leu
KICH	AAA	3.50805e-07	5.3624e-06	2.36271	11.7943	10.5539	Lys
KICH	AAC	4.75523e-07	5.3624e-06	2.65569	11.2469	9.83784	Asn
KICH	AAT	9.53418e-05	0.000309861	2.46778	5.10117	3.79796	Asn
KICH	ACA	5.03387e-05	0.000218134	-1.79397	8.34972	9.19288	Thr
KICH	AGT	0.01981	0.0343373	1.65016	2.15402	1.43142	Ser
KICH	CAC	0.000307688	0.000799988	-1.61008	12.9876	13.6748	His
KICH	CGT	0.00179854	0.00389684	1.79122	12.0001	11.1591	Arg
KICH	CTG	6.66344e-05	0.000266538	-1.64899	9.23975	9.96134	Leu
KICH	GAA	3.94528e-07	5.3624e-06	-2.28727	11.5972	12.7908	Glu
KICH	GAG	0.00774883	0.0149237	-1.69339	11.8841	12.644	Glu
KICH	GCA	2.00047e-05	0.000104024	2.25322	10.9656	9.79359	Ala
KICH	GCG	9.32502e-06	5.9257e-05	2.04486	10.4433	9.41134	Ala
KICH	GGC	8.70443e-06	5.9257e-05	-2.37336	13.074	14.3209	Gly
KICH	GGG	5.15615e-07	5.3624e-06	-2.28479	11.2269	12.419	Gly
KICH	GTA	0.000213233	0.000616005	-1.57316	9.44034	10.094	Val
KICH	GTG	0.0292977	0.0491445	-1.59652	12.0313	12.7062	Val
KICH	iATG	1.0256e-05	5.9257e-05	-2.32618	10.5394	11.7574	iMet
KICH	TGC	8.91755e-05	0.000309861	-2.32669	10.5929	11.8112	Cys
KICH	TGG	1.36654e-07	5.3624e-06	1.86065	10.4638	9.56801	Trp
KICH	TGT	7.78811e-06	5.9257e-05	-3.55079	2.00719	3.83533	Cys
KICH	TTC	2.30585e-05	0.000109004	3.80464	11.0376	9.10983	Phe
KIRC	AAC	5.60241e-14	7.28314e-13	1.89013	9.42303	8.50454	Asn
KIRC	AAG	3.34172e-12	2.48242e-11	-1.65996	10.1852	10.9163	Lys
KIRC	AAT	0.000123396	0.000213887	1.76673	2.59515	1.77408	Asn
KIRC	ACT	6.58526e-10	3.11303e-09	1.55862	9.37833	8.73806	Thr
KIRC	AGA	1.81296e-08	6.73385e-08	2.08041	11.4354	10.3786	Arg
KIRC	AGG	2.81737e-16	4.88344e-15	2.67177	11.0904	9.67265	Arg
KIRC	ATC	6.89468e-05	0.000123629	1.52225	5.9668	5.3606	Ile
KIRC	CAC	4.20839e-07	9.9471e-07	1.53847	13.7294	13.1079	His
KIRC	CGA	1.45022e-06	3.14214e-06	2.05672	12.127	11.0867	Arg
KIRC	CGG	2.63545e-06	5.48174e-06	1.9702	13.4946	12.5163	Arg
KIRC	CGT	1.7587e-07	4.35487e-07	1.79568	10.3998	9.55523	Arg
KIRC	GAC	1.26624e-16	3.29222e-15	-2.04783	10.9679	12.002	Asp
KIRC	GAT	0.00679906	0.00955543	-1.67039	3.72555	4.46573	Asp
KIRC	GGA	7.34269e-14	7.6364e-13	-1.57918	10.1277	10.7869	Gly
KIRC	GTA	7.52655e-20	3.91381e-18	-2.11711	9.73668	10.8188	Val
KIRC	GTT	1.42579e-10	7.4141e-10	-2.27498	12.0928	13.2786	Val
KIRC	TAC	1.17948e-11	6.81479e-11	-1.81409	13.234	14.0933	Tyr
KIRC	TGA	1.50658e-07	4.12328e-07	-1.56352	6.84626	7.49105	Sec
KIRC	TTA	1.22534e-13	1.06196e-12	-3.05093	7.96511	9.57436	Leu
KIRC	TTC	8.60694e-12	5.59451e-11	-2.12284	8.52294	9.60893	Phe
KIRP	AAA	0.00011319	0.000420419	1.78435	11.5863	10.7509	Lys
KIRP	AAC	4.05854e-06	3.5174e-05	1.64821	10.1139	9.39299	Asn
KIRP	ACG	0.00220698	0.00498969	-1.51313	9.24772	9.84526	Thr
KIRP	AGA	0.000262852	0.000911221	2.16988	12.3361	11.2185	Arg
KIRP	AGG	6.30186e-07	8.19242e-06	2.78446	11.9092	10.4318	Arg
KIRP	AGT	0.0229827	0.0373469	1.67061	3.1765	2.43612	Ser
KIRP	ATT	2.93883e-08	6.39685e-07	1.72123	9.71124	8.92781	Ile
KIRP	CGA	0.00302731	0.00629681	1.90261	11.9986	11.0706	Arg
KIRP	CGG	0.00569056	0.0113811	1.74263	13.1966	12.3954	Arg
KIRP	CGT	7.82389e-06	4.52047e-05	2.41064	11.6934	10.4239	Arg
KIRP	CTG	3.69049e-08	6.39685e-07	-1.71523	9.9066	10.685	Leu
KIRP	GAC	3.88855e-11	2.02205e-09	-2.0332	10.9766	12.0004	Asp
KIRP	GAT	0.00684412	0.0129653	-1.72694	3.47537	4.26359	Asp
KIRP	GCA	1.8959e-05	8.96243e-05	1.85695	10.5081	9.61518	Ala
KIRP	GCG	9.1226e-05	0.000364904	1.65396	10.0818	9.35589	Ala
KIRP	GTA	6.08506e-06	3.95529e-05	-1.79246	9.47973	10.3217	Val
KIRP	GTG	9.75864e-07	1.0149e-05	-1.84998	11.9456	12.8332	Val
KIRP	GTT	5.70171e-05	0.000247074	-2.21961	11.8784	13.0287	Val
KIRP	TGA	1.79828e-05	8.96243e-05	-1.97582	6.04251	7.02496	Sec
KIRP	TGG	0.00249947	0.00541553	1.55241	10.2763	9.64182	Trp
KIRP	TTC	0.00099133	0.00271311	-1.66137	8.44686	9.17923	Phe
LIHC	ACG	1.58294e-06	9.14587e-06	-2.01098	9.35457	10.3625	Thr
LIHC	ATG	1.16203e-08	1.20851e-07	1.664	8.51141	7.77676	Met
LIHC	CGT	3.74161e-06	1.88843e-05	1.65948	11.5077	10.7769	Arg
LIHC	CTG	9.65134e-11	2.49594e-09	-1.57138	10.37	11.022	Leu
LIHC	GAA	2.14019e-05	7.94929e-05	-1.68735	12.4453	13.2001	Glu
LIHC	GAC	5.34095e-10	6.94324e-09	-1.86275	11.7557	12.6532	Asp
LIHC	GAT	5.23031e-07	3.3997e-06	-3.35603	3.80404	5.55079	Asp
LIHC	GTA	1.43997e-10	2.49594e-09	-1.97754	10.0549	11.0386	Val
LIHC	GTG	3.99475e-06	1.88843e-05	-1.64816	12.7761	13.4969	Val
LIHC	GTT	1.55543e-05	6.2217e-05	-1.69242	13.1435	13.9026	Val
LIHC	iATG	2.61019e-07	2.26216e-06	2.09245	11.0838	10.0186	iMet
LIHC	TGA	1.30036e-12	6.76187e-11	-2.67717	7.0728	8.49351	Sec
LIHC	TTA	0.0024148	0.00697608	-1.75115	9.64305	10.4514	Leu
LUAD	ACA	1.30951e-07	2.26982e-06	-1.82434	8.96412	9.8315	Thr
LUAD	ACG	9.94913e-05	0.000470323	1.75558	8.4136	7.60165	Thr
LUAD	AGA	7.63523e-11	3.97032e-09	3.72826	10.9641	9.06555	Arg
LUAD	AGG	1.66081e-05	0.000123375	-1.80013	11.799	12.6471	Arg
LUAD	CAC	1.98656e-06	2.58252e-05	-2.02357	13.2984	14.3153	His
LUAD	CCA	3.45888e-06	2.9977e-05	-1.64411	10.3486	11.0659	Pro
LUAD	CGA	0.000154287	0.00061221	1.88957	11.0381	10.12	Arg
LUAD	CGG	3.08209e-06	2.9977e-05	2.12136	12.3072	11.2222	Arg
LUAD	CGT	0.00024347	0.000844029	1.96586	11.2202	10.245	Arg
LUAD	CTA	6.19134e-05	0.000357722	1.53208	9.74472	9.12923	Leu
LUAD	CTT	0.000164826	0.00061221	1.63432	11.5859	10.8772	Leu
LUAD	GAT	1.42051e-08	3.69333e-07	3.20035	2.6982	1.01998	Asp
LUAD	GTG	0.00663168	0.0164213	1.62778	12.1012	11.3983	Val
LUAD	TGA	6.10602e-05	0.000357722	-1.96039	6.4551	7.42624	Sec
LUAD	TGT	0.000439026	0.00142683	1.83169	2.32251	1.44933	Cys
LUSC	AAG	2.84044e-07	9.23143e-07	1.57362	10.5182	9.86407	Lys
LUSC	AAT	0.00561807	0.00912937	1.59562	4.06344	3.38933	Asn
LUSC	ACA	3.79707e-11	1.04777e-09	-2.11491	8.78626	9.86686	Thr
LUSC	ACG	1.26357e-05	3.45818e-05	1.8879	9.39393	8.47714	Thr
LUSC	AGA	1.59859e-10	2.07817e-09	2.94093	11.2187	9.66244	Arg
LUSC	AGG	1.67845e-08	8.72794e-08	-2.6866	11.6702	13.096	Arg
LUSC	ATC	5.23904e-08	2.27025e-07	-3.29257	5.82384	7.54306	Ile
LUSC	CAA	8.33747e-09	4.8172e-08	-1.8462	12.2424	13.127	Gin
LUSC	CAC	1.39004e-09	1.2047e-08	-2.35787	13.804	15.0415	His
LUSC	CAG	7.07743e-08	2.83097e-07	-1.65244	13.1175	13.8421	Gin
LUSC	CCA	1.97494e-06	5.70538e-06	-1.74761	10.4964	11.3018	Pro
LUSC	CGG	0.000320606	0.000757795	1.60947	12.6377	11.9511	Arg
LUSC	CTA	1.92705e-07	6.68043e-07	1.65174	10.1713	9.44728	Leu
LUSC	CTT	4.4519e-09	2.89373e-08	1.85827	12.0128	11.1188	Leu
LUSC	GAA	1.85206e-09	1.37582e-08	-1.7496	12.1258	12.9328	Glu
LUSC	GAT	3.29959e-08	1.55981e-07	3.6106	4.16448	2.31224	Asp
LUSC	GTT	0.00355587	0.00643055	1.52896	11.2975	10.6849	Val
LUSC	iATG	4.02987e-11	1.04777e-09	-2.12797	10.8376	11.9271	iMet
LUSC	TGC	7.28141e-10	7.57267e-09	1.55089	11.2402	10.6071	Cys
LUSC	TGT	3.34352e-07	1.02272e-06	2.50877	3.48783	2.16085	Cys
LUSC	TTC	8.86128e-11	1.53596e-09	1.80182	8.73506	7.88561	Phe
LUSC	TTG	7.78262e-08	2.89069e-07	1.55727	8.59549	7.95647	Leu
PRAD	AGA	0.000221903	0.00115389	2.08925	11.2605	10.1975	Arg
PRAD	CGA	0.01015	0.0293224	1.56391	10.7666	10.1214	Arg
PRAD	CGG	0.003476	0.0106325	1.66675	12.1009	11.3639	Arg
PRAD	CGT	0.000422032	0.00182881	1.61085	11.0991	10.4112	Arg
PRAD	GAA	7.10918e-05	0.000738547	1.62003	13.2231	12.5271	Glu
PRAD	GGC	3.60381e-05	0.000468496	1.69004	14.2853	13.5283	Gly
PRAD	GGG	9.4377e-05	0.000738547	1.51812	12.4017	11.7994	Gly
PRAD	TGT	5.81316e-07	3.02284e-05	2.06612	2.85732	1.8104	Cys
PRAD	TTC	1.28063e-06	3.32964e-05	1.64571	9.88514	9.16643	Phe
STAD	ACA	5.59634e-06	7.27525e-05	-1.65436	8.36713	9.0934	Thr
STAD	AGA	4.22389e-07	1.09821e-05	3.21201	10.8986	9.21511	Arg
STAD	CCA	4.97635e-05	0.000323462	-1.53206	10.2337	10.8492	Pro
STAD	CGA	0.000389081	0.00168602	2.00237	11.0926	10.0909	Arg
STAD	CGG	4.16474e-05	0.000323462	2.21343	12.3821	11.2359	Arg
STAD	CGT	8.39584e-09	4.36584e-07	2.88719	10.5603	9.03067	Arg
STAD	GTG	0.000262969	0.00129904	1.52103	12.5899	11.9849	Val
STAD	GTT	0.00546562	0.0189475	1.67885	12.5008	11.7533	Val
STAD	TGT	0.000274797	0.00129904	1.90172	3.52798	2.60067	Cys
THCA	AGA	4.80256e-08	4.99466e-07	2.32501	11.7306	10.5133	Arg
THCA	ATA	6.75829e-07	3.90479e-06	-2.21719	10.9363	12.0851	Ile
THCA	CAC	2.86061e-05	0.00012396	-1.55189	13.5864	14.2204	His
THCA	CGA	3.13906e-05	0.000125562	1.81267	11.8948	11.0366	Arg
THCA	CGG	7.61687e-05	0.000264051	1.70388	13.1649	12.3961	Arg
THCA	CGT	1.64033e-07	1.08819e-06	1.92039	11.2924	10.351	Arg
THCA	GAA	2.11084e-13	1.09764e-11	-2.94156	13.2215	14.778	Glu
THCA	GAG	0.000491705	0.00134572	-1.52169	12.8365	13.4422	Glu
THCA	GGC	5.00884e-12	1.3023e-10	-2.57169	14.5704	15.9331	Gly
THCA	GGG	1.20302e-11	2.08524e-10	-2.14372	12.7621	13.8622	Gly
THCA	TAC	1.23612e-07	1.0713e-06	1.64657	14.1395	13.42	Tyr
UCEC	AAA	0.00402558	0.0104665	1.66689	11.3742	10.6371	Lys
UCEC	AAC	0.000409014	0.00163605	1.70129	10.2625	9.49591	Asn
UCEC	AAG	2.84587e-05	0.000246642	1.64489	10.5934	9.87538	Lys
UCEC	AAT	0.000114211	0.000539909	2.51684	4.36293	3.03132	Asn
UCEC	ACA	0.0142132	0.0284264	-1.55989	8.34181	8.98325	Thr
UCEC	ACG	5.23624e-05	0.000388977	2.37977	10.0492	8.79834	Thr
UCEC	ACT	0.00494669	0.0111838	-1.6189	8.50766	9.20267	Thr
UCEC	AGA	1.45479e-06	7.56491e-05	6.07089	12.744	10.1421	Arg
UCEC	ATG	0.00177578	0.0054318	1.61144	8.71217	8.02383	Met
UCEC	ATT	0.000561147	0.00208426	1.71561	9.3772	8.59848	Ile
UCEC	CAC	8.84642e-05	0.000466137	-2.33654	14.2048	15.4291	His
UCEC	CCA	0.00120192	0.00390625	-1.57908	10.167	10.8261	Pro
UCEC	CGA	1.4805e-05	0.000246642	5.16675	12.6851	10.3159	Arg
UCEC	CGG	2.77919e-05	0.000246642	4.34862	13.8791	11.7585	Arg
UCEC	CGT	0.000905215	0.00313808	2.86129	11.5866	10.0699	Arg
UCEC	CTT	0.00425025	0.0105244	1.66065	12.2006	11.4689	Leu
UCEC	GAA	8.96418e-05	0.000466137	-2.34769	12.2637	13.495	Glu
UCEC	GAG	0.00457157	0.0108055	-1.83124	12.7767	13.6495	Glu
UCEC	GAT	4.0063e-06	0.000104164	3.94269	4.67956	2.70038	Asp
UCEC	GTT	0.000190948	0.000827443	1.94711	12.1199	11.1586	Val
UCEC	TGG	6.46245e-05	0.00042006	2.01791	9.8136	8.80074	Trp

## Sheet: Amino Acid Level
Supplementary Data3 - related to Figure 4
Cancer type	Amino Acid	p-value	FDR	Fold change	Tumor expression (log2)	Normal expression (log2)
BLCA	Arg	0.000229363	0.00504599	2.48176	14.2904	12.9791
BLCA	Val	0.00155664	0.0114154	2.91189	13.7372	12.1952
BLCA	Gin	0.00357829	0.0196806	-1.57408	13.631	14.2855
BRCA	Asn	1.49334e-11	1.64267e-10	1.50874	9.55167	8.95832
BRCA	Cys	9.60411e-09	5.28226e-08	1.56818	11.5967	10.9476
BRCA	Arg	2.53913e-05	4.60164e-05	1.59433	13.5553	13.0757
CHOL	Val	0.000389466	0.00856824	-2.18954	13.3157	14.4464
CHOL	Ile	0.00405909	0.04465	-2.92566	10.0886	11.6373
ESCA	Tyr	0.000918605	0.0202093	-1.61334	13.2693	13.9593
ESCA	Cys	0.00452497	0.0331831	1.77586	12.0422	11.2137
ESCA	Gin	0.00677459	0.0372603	-1.60944	13.8476	14.5341
ESCA	His	0.00865498	0.0380819	-2.02135	13.3453	14.3607
HNSC	Try	5.76585e-07	1.26849e-05	-2.07516	13.7834	14.8366
KICH	Trp	1.36654e-07	3.00638e-06	1.86065	10.4638	9.56801
KICH	Asn	5.04355e-07	5.5479e-06	2.6507	11.2679	9.86149
KICH	Gly	4.19888e-06	2.30939e-05	-2.25575	13.547	14.7206
KICH	Ala	3.63473e-06	2.30939e-05	1.79548	12.6095	11.7651
KICH	iMet	1.0256e-05	4.51265e-05	-2.32618	10.5394	11.7574
KICH	Phe	2.30585e-05	8.45479e-05	3.80464	11.0376	9.10983
KICH	Cys	8.77187e-05	0.000241226	-2.33105	10.596	11.8169
KICH	Glu	0.000100565	0.000245826	-1.96716	12.7681	13.7442
KICH	Lys	0.000148385	0.000296771	1.76242	12.8291	12.0115
KICH	His	0.000307688	0.000564094	-1.61008	12.9876	13.6748
KIRC	Asp	9.26478e-17	2.03825e-15	-2.04065	10.984	12.013
KIRC	Asn	6.11057e-14	6.72162e-13	1.88841	9.43756	8.52039
KIRC	Phe	8.60694e-12	6.31176e-11	-2.12284	8.52294	9.60893
KIRC	Tyr	1.17948e-11	6.48716e-11	-1.81409	13.234	14.0933
KIRC	Val	5.20636e-09	2.2908e-08	-1.68759	13.5779	14.3329
KIRC	Arg	8.61784e-08	2.10658e-07	2.06077	14.4975	13.4543
KIRC	Sec	1.50658e-07	3.31448e-07	-1.56352	6.84626	7.49105
KIRC	His	4.20839e-07	7.71538e-07	1.53847	13.7294	13.1079
KIRP	Asp	2.97382e-11	6.54241e-10	-2.0266	10.9898	12.0089
KIRP	Val	1.37869e-06	1.51656e-05	-2.00269	13.1084	14.1104
KIRP	Asn	4.43745e-06	3.25413e-05	1.64723	10.1324	9.41235
KIRP	Sec	1.79828e-05	9.89055e-05	-1.97582	6.04251	7.02496
KIRP	Ala	5.56612e-05	0.000239548	1.55054	12.363	11.7302
KIRP	Arg	6.53312e-05	0.000239548	2.13802	14.7899	13.6936
KIRP	Phe	0.00099133	0.00272616	-1.66137	8.44686	9.17923
KIRP	Trp	0.00249947	0.00549884	1.55241	10.2763	9.64182
LIHC	Sec	1.30036e-12	2.86079e-11	-2.67717	7.0728	8.49351
LIHC	Asp	4.03629e-10	4.43992e-09	-1.86685	11.7662	12.6668
LIHC	Met	1.16203e-08	8.52154e-08	1.664	8.51141	7.77676
LIHC	Val	5.83506e-08	3.20928e-07	-1.67729	14.1468	14.893
LIHC	iMet	2.61019e-07	1.14848e-06	2.09245	11.0838	10.0186
LUAD	His	1.98656e-06	4.37042e-05	-2.02357	13.2984	14.3153
LUAD	Sec	6.10602e-05	0.000447774	-1.96039	6.4551	7.42624
LUSC	iMet	4.02987e-11	8.86571e-10	-2.12797	10.8376	11.9271
LUSC	Phe	8.86128e-11	9.74741e-10	1.80182	8.73506	7.88561
LUSC	Cys	6.78395e-10	4.9749e-09	1.55423	11.2474	10.6112
LUSC	His	1.39004e-09	7.64521e-09	-2.35787	13.804	15.0415
LUSC	Gin	1.71799e-08	7.55914e-08	-1.70447	13.7619	14.5312
LUSC	Glu	5.86716e-06	1.84396e-05	-1.55227	13.3745	14.0089
PRAD	Phe	1.28063e-06	2.81738e-05	1.64571	9.88514	9.16643
PRAD	Gly	4.31709e-05	0.00047488	1.62711	14.6843	13.982
PRAD	Glu	0.000156525	0.00114785	1.56291	14.0135	13.3693
PRAD	Arg	0.0051967	0.0190545	1.55252	13.6975	13.0629
STAD	Val	0.000843933	0.00464163	1.55828	13.7493	13.1094
STAD	Arg	0.00112198	0.0049367	1.67009	13.8292	13.0893
THCA	Gly	2.59929e-12	5.71844e-11	-2.42328	15.0138	16.2907
THCA	Glu	1.88771e-10	2.07649e-09	-2.30148	14.0906	15.2932
THCA	Tyr	1.23612e-07	6.79865e-07	1.64657	14.1395	13.42
THCA	Ile	1.59395e-06	7.01338e-06	-1.83921	11.5069	12.386
THCA	His	2.86061e-05	0.000104889	-1.55189	13.5864	14.2204
THCA	Arg	5.50503e-05	0.000151388	1.67807	14.4984	13.7516
UCEC	His	8.84642e-05	0.000777682	-2.33654	14.2048	15.4291
UCEC	Trp	6.46245e-05	0.000777682	2.01791	9.8136	8.80074
UCEC	Arg	0.000106048	0.000777682	3.54318	15.1433	13.3183
UCEC	Glu	0.000361454	0.00162288	-2.04718	13.5734	14.6071
UCEC	Asn	0.000368836	0.00162288	1.71005	10.2874	9.51334
UCEC	Val	0.000471194	0.00172771	1.66543	13.532	12.7961
UCEC	LyS	0.000795026	0.00249865	1.67691	12.0677	11.3219
UCEC	Met	0.00177578	0.00488339	1.61144	8.71217	8.02383

## Sheet: Enzymes
Additional data table, related to Figure 5
Supplementay data 4, related to Figure 5 & 6.
Cancer type	Symbol	p-value	FDR	Fold change	Tumor expression (log2)	Normal expression (log2)	Group
BLCA	PABPC5	0.000151482	0.00110473	<-2	2.85485	4.90804	Translational factor
BLCA	EIF4E3	0.000494629	0.00269818	<-2	8.83887	9.9911	Translational factor
BLCA	KIAA1456	0.0113444	0.0315672	<-2	3.7656	5.40715	tRNA modification enzyme
BLCA	PABPC4L	0.0403629	0.085813	-1.86781	4.01301	4.91436	Translational factor
BLCA	EIF4EBP3	0.0015944	0.00674795	-1.83676	7.25168	8.12884	Translational factor
BLCA	EIF4EBP2	2.4187e-05	0.00028107	-1.78541	11.4258	12.262	Translational factor
BLCA	EIF1AY	0.0455407	0.0944884	-1.64818	4.17228	4.89315	Translational factor
BLCA	EIF1	0.000511297	0.0027708	-1.63308	13.3765	14.0841	Translational factor
BLCA	EIF3L	1.46111e-05	0.000197921	-1.61993	12.5409	13.2368	Translational factor
BLCA	EIF4B	0.000371176	0.00218767	-1.59114	12.5745	13.2445	Translational factor
BLCA	EIF1B	0.0002952	0.00183202	-1.57452	9.33811	9.99302	Translational factor
BLCA	MARS	0.000318476	0.00194197	1.51871	11.2819	10.6791	ARS
BLCA	METTL1	9.48477e-05	0.000775474	1.52484	8.61734	8.00869	tRNA modification enzyme
BLCA	NAT10	2.48393e-07	1.44501e-05	1.52899	10.6572	10.0446	tRNA modification enzyme
BLCA	CDKAL1	0.0147688	0.0390047	1.5449	8.60509	7.97758	tRNA modification enzyme
BLCA	YARS	0.000442364	0.0024824	1.5513	11.1254	10.492	ARS
BLCA	EIF1AD	0.000596082	0.00311711	1.56175	9.40063	8.75747	Translational factor
BLCA	TRMT6	0.000143782	0.0010617	1.5783	9.35125	8.69288	tRNA modification enzyme
BLCA	PABPC1	0.0538274	0.107684	1.59285	15.6871	15.0155	Translational factor
BLCA	ADAT3	0.00407764	0.0140338	1.60658	5.91943	5.23544	tRNA modification enzyme
BLCA	EARS2	5.23418e-05	0.000503798	1.61019	9.30177	8.61453	ARS
BLCA	TRMT2A	1.00733e-05	0.00015135	1.6119	9.65754	8.96878	tRNA modification enzyme
BLCA	WARS	0.0813682	0.148518	1.61641	11.8454	11.1527	ARS
BLCA	ADAT2	0.00801031	0.0239518	1.63786	7.35119	6.63939	tRNA modification enzyme
BLCA	DUS2L	0.00280774	0.0104561	1.63888	8.72729	8.01458	tRNA modification enzyme
BLCA	NARS2	0.000338211	0.00204242	1.64072	8.91346	8.19913	ARS
BLCA	PARS2	0.00263754	0.00995654	1.67902	7.08446	6.33684	ARS
BLCA	ADAT1	0.00135365	0.00593353	1.69477	8.0093	7.24821	tRNA modification enzyme
BLCA	TRMU	2.39792e-06	5.74647e-05	1.71283	8.64515	7.86877	tRNA modification enzyme
BLCA	YARS2	3.25582e-05	0.000349746	1.73863	8.95642	8.15846	ARS
BLCA	GARS	3.03032e-05	0.000333005	1.75341	11.4379	10.6277	ARS
BLCA	FTSJ1	1.30493e-06	3.86842e-05	1.79021	9.99483	9.15471	tRNA modification enzyme
BLCA	TARS2	1.76894e-05	0.000225652	1.80359	9.63276	8.78189	ARS
BLCA	EIF3C	0.170303	0.264609	1.80411	7.93378	7.08249	Translational factor
BLCA	PUS1	8.70426e-06	0.000137132	1.80797	9.39315	8.53878	tRNA modification enzyme
BLCA	VARS2	5.47408e-05	0.000522251	1.81876	9.90406	9.04111	ARS
BLCA	VARS	4.13711e-06	8.31311e-05	1.84108	11.504	10.6234	ARS
BLCA	SARS2	9.741e-05	0.000794111	1.92528	9.42658	8.48151	ARS
BLCA	DARS2	8.52981e-07	2.91248e-05	2	9.75839	8.13466	ARS
BLCA	TRIT1	1.92832e-05	0.000240644	2	9.84357	8.69939	tRNA modification enzyme
BLCA	WDR4	0.000129588	0.000983847	2	8.28639	7.24982	tRNA modification enzyme
BLCA	EIF2AK1	2.46412e-08	3.96113e-06	>2	12.185	11.0583	Translational factor
BLCA	EIF2AK2	2.48988e-07	1.44501e-05	>2	9.23269	7.9854	Translational factor
BLCA	EIF4EBP1	3.09104e-05	0.000337635	>2	10.4342	8.79107	Translational factor
BLCA	PABPC1L	1.40078e-05	0.000192185	>2	8.81884	6.30911	Translational factor
BRCA	PABPC5	3.41509e-14	1.36196e-13	<-2	4.47336	5.5911	Translational factor
BRCA	KIAA1456	1e-10	1.77794e-29	<-2	5.73145	8.44433	tRNA modification enzyme
BRCA	EIF3L	4.39305e-32	1.13904e-30	-1.95636	12.5179	13.486	Translational factor
BRCA	EIF4E3	1.42749e-20	1.02062e-19	-1.92696	9.61868	10.565	Translational factor
BRCA	ADAT2	1e-10	7.77655e-17	-1.91923	6.29641	7.23695	tRNA modification enzyme
BRCA	EIF4EBP2	2.05874e-20	1.45182e-19	-1.76545	12.0461	12.8662	Translational factor
BRCA	PABPC4L	9.64363e-13	3.3792e-12	-1.74488	5.3704	6.17352	Translational factor
BRCA	TRDMT1	1e-10	2.19425e-20	-1.70671	6.52077	7.29199	tRNA modification enzyme
BRCA	EIF4B	9.16071e-23	8.09967e-22	-1.56461	13.0073	13.6531	Translational factor
BRCA	EIF2C4	1.08887e-14	4.55275e-14	-1.55913	8.43201	9.07275	Translational factor
BRCA	EARS2	1e-10	1.55524e-13	1.53131	9.81559	9.20083	ARS
BRCA	MARS	1e-10	9.34592e-26	1.53933	10.9146	10.2923	ARS
BRCA	TARS	1e-10	8.84412e-21	1.54821	11.1374	10.5068	ARS
BRCA	METTL1	1e-10	2.2895e-16	1.55067	8.51685	7.88396	tRNA modification enzyme
BRCA	EIF4EBP1	1.94301e-07	4.27553e-07	1.55798	9.34087	8.7012	Translational factor
BRCA	FARSA	1e-10	2.44678e-18	1.60548	10.2064	9.52344	ARS
BRCA	EIF4A3	1.58529e-19	1.01808e-18	1.61068	11.0918	10.4041	Translational factor
BRCA	EIF2AK2	5.87142e-17	2.98214e-16	1.65675	9.29826	8.5699	Translational factor
BRCA	EIF4E1B	5.19884e-07	1.10115e-06	1.68871	0.915684	0.159762	Translational factor
BRCA	EIF2AK1	9.89195e-41	1.08848e-38	1.76293	12.3782	11.5602	Translational factor
BRCA	GARS	1e-10	7.20924e-29	1.77354	11.3306	10.504	ARS
BRCA	EPRS	1e-10	8.33424e-26	1.79617	12.4487	11.6038	ARS
BRCA	TARS2	1e-10	3.54102e-25	1.82547	9.6779	8.80963	ARS
BRCA	EIF3C	5.98538e-06	1.1509e-05	1.97304	8.08617	7.10576	Translational factor
BRCA	DARS2	1e-10	2.77214e-26	1.97325	9.7968	8.81622	ARS
COAD	EIF4E3	1.04071e-14	4.4606e-12	<-2	8.65189	10.3584	Translational factor
COAD	PABPC5	0.000785142	0.00189549	<-2	3.15041	4.30313	Translational factor
COAD	KIAA1456	0.000930554	0.00220178	<-2	5.46689	6.7081	tRNA modification enzyme
COAD	EIF4EBP2	4.95248e-08	4.47685e-07	-1.52732	11.9592	12.5703	Translational factor
COAD	EIF3M	1.07605e-07	8.6266e-07	1.50187	11.6285	11.0417	Translational factor
COAD	CARS2	0.000114157	0.000345222	1.51856	10.1782	9.57552	ARS
COAD	TRIT1	9.74702e-06	4.02076e-05	1.52781	8.67326	8.06179	tRNA modification enzyme
COAD	EARS2	1.58315e-06	8.44073e-06	1.54592	9.68427	9.05581	ARS
COAD	EIF3H	6.11125e-09	7.74842e-08	1.54941	12.4424	11.8107	Translational factor
COAD	EIF6	0.000381466	0.00100172	1.55096	12.3561	11.723	Translational factor
COAD	FARSA	2.13985e-10	5.6041e-09	1.60504	11.081	10.3983	ARS
COAD	EIF3C	0.0007334	0.00178505	1.65984	8.34313	7.61209	Translational factor
COAD	EIF2S3	9.76333e-08	7.9211e-07	1.6765	12.4227	11.6772	Translational factor
COAD	MARS	7.07552e-09	8.73774e-08	1.67871	11.3801	10.6328	ARS
COAD	AARS	3.72494e-09	5.23667e-08	1.74972	11.7788	10.9717	ARS
COAD	YARS	3.0831e-10	7.28217e-09	1.77344	11.283	10.4564	ARS
COAD	VARS	6.41145e-09	8.0535e-08	1.7902	11.4186	10.5785	ARS
COAD	EIF3E	1.55679e-07	1.1792e-06	1.80343	13.1732	12.3225	Translational factor
COAD	DARS	1.92466e-09	3.10293e-08	1.85565	11.1089	10.217	ARS
COAD	TRMT6	2.4877e-08	2.49808e-07	1.87331	9.05123	8.14564	tRNA modification enzyme
COAD	EIF3B	1.47602e-09	2.51338e-08	1.9174	12.5458	11.6067	Translational factor
COAD	IARS	5.6183e-09	7.24893e-08	1.94621	11.8543	10.8937	ARS
COAD	PABPC1	9.33521e-12	4.85348e-10	1.98545	15.3191	14.3297	Translational factor
COAD	GARS	1e-10	1.10263e-11	2	11.7657	10.6264	ARS
COAD	ADAT2	7.34107e-08	6.23512e-07	2	8.20666	7.03454	tRNA modification enzyme
COAD	FTSJ1	1.80858e-09	2.96476e-08	2	9.95584	8.85952	tRNA modification enzyme
COAD	METTL1	4.33258e-10	9.45795e-09	2	8.79211	7.54841	tRNA modification enzyme
COAD	NAT10	1e-10	5.33869e-10	2	10.9334	9.92313	tRNA modification enzyme
COAD	PUS1	1e-10	3.24754e-10	2	9.54328	8.38191	tRNA modification enzyme
COAD	TRMT1	1e-10	7.55901e-13	2	9.82438	8.69123	tRNA modification enzyme
COAD	WDR4	5.90152e-08	5.18278e-07	2	8.41913	7.3182	tRNA modification enzyme
COAD	PABPC3	3.97476e-12	2.5966e-10	>2	8.92852	7.87993	Translational factor
COAD	EIF2S2	3.03789e-09	4.46362e-08	>2	11.5521	10.4929	Translational factor
COAD	EIF2C2	2.03301e-06	1.04494e-05	>2	8.50421	7.43361	Translational factor
COAD	EIF4EBP1	1.78666e-08	1.89138e-07	>2	10.103	9.00624	Translational factor
COAD	EIF5A2	2.85344e-06	1.39831e-05	>2	7.76323	6.50599	Translational factor
COAD	PABPC1L	8.67983e-08	7.17791e-07	>2	8.1806	5.53071	Translational factor
ESCA	EIF4EBP3	0.00433467	0.0319865	<-2	6.41067	7.88184	Translational factor
ESCA	EIF4E3	0.00497296	0.0348366	<-2	9.19749	10.3515	Translational factor
ESCA	PABPC5	0.106039	0.231723	<-2	3.16493	4.18599	Translational factor
ESCA	KIAA1456	0.00466842	0.0335605	<-2	4.7564	7.09762	tRNA modification enzyme
ESCA	EIF2C4	0.00205591	0.0211562	-1.73054	8.72936	9.52058	Translational factor
ESCA	PABPC4	0.0166271	0.0707606	-1.6539	11.42	12.1458	Translational factor
ESCA	PABPC1L2B	0.0231711	0.087175	-1.5648	0.120663	0.766642	Translational factor
ESCA	DHX29	3.03072e-05	0.00468336	-1.52966	9.5249	10.1381	Translational factor
ESCA	EIF2AK1	0.00868167	0.0476275	1.52682	12.0734	11.4629	Translational factor
ESCA	TRMT1	0.00108624	0.0151439	1.52911	8.87547	8.26278	tRNA modification enzyme
ESCA	EIF4EBP1	0.120694	0.252467	1.55513	9.92183	9.2848	Translational factor
ESCA	ADAT3	0.00896279	0.0485183	1.56984	7.59004	6.93942	tRNA modification enzyme
ESCA	EIF5AL1	0.00453976	0.0329446	1.58	10.4054	9.74544	Translational factor
ESCA	FTSJ1	0.00154831	0.0181198	1.60417	9.78714	9.10532	tRNA modification enzyme
ESCA	FARSA	0.00551547	0.0369486	1.60865	10.3711	9.6852	ARS
ESCA	WDR4	0.00422479	0.031594	1.62712	8.104	7.40168	tRNA modification enzyme
ESCA	EIF4A3	0.00978375	0.0509525	1.67051	10.6611	9.92082	Translational factor
ESCA	TRMT6	0.003645	0.0293596	1.75756	8.64002	7.82645	tRNA modification enzyme
ESCA	EIF3B	0.00133368	0.0167255	1.75768	12.1725	11.3589	Translational factor
ESCA	EIF5A	0.000529079	0.0105807	1.7826	12.2135	11.3795	Translational factor
ESCA	METTL1	0.00046804	0.0101766	1.80642	8.03739	7.18425	tRNA modification enzyme
ESCA	WARS	0.0339607	0.110551	1.85044	12.1372	11.2493	ARS
ESCA	DARS2	0.000179752	0.00726473	1.91651	9.91381	8.97533	ARS
ESCA	EIF2AK2	0.00251867	0.0237769	1.97874	9.83595	8.85137	Translational factor
ESCA	PUS1	0.000276585	0.00831418	2	8.78894	7.71262	tRNA modification enzyme
ESCA	EIF6	0.00427874	0.031722	>2	11.77	10.5818	Translational factor
ESCA	EIF3C	0.0927959	0.21182	>2	8.63118	7.36195	Translational factor
ESCA	PABPC1L	0.0102692	0.052559	>2	8.90922	7.13265	Translational factor
HNSC	EIF4EBP3	1.13017e-12	8.30533e-11	<-2	6.83951	8.40056	Translational factor
HNSC	EIF4E3	8.69276e-14	1.18156e-11	<-2	8.17774	9.71861	Translational factor
HNSC	EIF1AY	1.79609e-05	8.22642e-05	<-2	4.70575	6.17685	Translational factor
HNSC	PABPC1L2B	0.000383259	0.00116669	<-2	0.092852	1.24929	Translational factor
HNSC	QARS	1e-10	1.2258e-13	<-2	11.4343	12.4472	ARS
HNSC	KIAA1456	1e-10	2.66698e-09	<-2	4.04943	6.73331	tRNA modification enzyme
HNSC	EIF4EBP2	3.67927e-12	2.11827e-10	-1.57805	11.4348	12.0929	Translational factor
HNSC	EIF3L	2.95239e-10	7.15461e-09	-1.56691	12.4206	13.0685	Translational factor
HNSC	EIF3K	4.2786e-09	6.6223e-08	-1.56011	11.5457	12.1874	Translational factor
HNSC	PABPC5	0.0290317	0.0511337	-1.54316	2.22791	2.8538	Translational factor
HNSC	EIF2C4	1.01077e-05	4.9939e-05	-1.52673	7.76478	8.37522	Translational factor
HNSC	EIF3B	3.65861e-07	2.81448e-06	1.50208	12.8581	12.2711	Translational factor
HNSC	PUS1	2.44071e-05	0.000107199	1.50296	9.1909	8.60309	tRNA modification enzyme
HNSC	AARS	3.5689e-09	5.71467e-08	1.52847	11.7549	11.1428	ARS
HNSC	ADAT1	6.39014e-06	3.36e-05	1.55798	8.04228	7.40259	tRNA modification enzyme
HNSC	PABPC1L	0.00998191	0.0201578	1.56296	5.88765	5.24337	Translational factor
HNSC	NSUN2	1.02739e-07	9.51496e-07	1.64579	11.2798	10.5611	tRNA modification enzyme
HNSC	EIF3C	0.00128111	0.00334391	1.73325	9.58813	8.79465	Translational factor
HNSC	DARS2	4.02761e-10	9.1242e-09	1.76834	9.52117	8.69878	ARS
HNSC	WARS	1.8862e-06	1.16418e-05	2	12.994	11.6107	ARS
HNSC	EIF2C2	3.01808e-09	4.95107e-08	>2	9.31123	8.30319	Translational factor
HNSC	EIF2AK2	5.88835e-15	1.83534e-12	>2	9.67472	8.11971	Translational factor
HNSC	EIF5A2	2.32453e-13	2.48656e-11	>2	8.32546	6.39829	Translational factor
KICH	PABPC5	3.0834e-05	9.82566e-05	<-2	3.3996	4.88214	Translational factor
KICH	PABPC1L	1.4261e-05	4.94496e-05	<-2	6.10087	7.53513	Translational factor
KICH	EIF4E2	1.10312e-13	8.79425e-12	<-2	9.4923	10.6186	Translational factor
KICH	EIF1AY	0.00846082	0.0147693	<-2	3.35919	4.41384	Translational factor
KICH	WARS2	3.34832e-08	2.56877e-07	<-2	7.57342	8.75648	ARS
KICH	TRDMT1	9.91436e-09	9.16257e-08	<-2	5.77221	7.47516	tRNA modification enzyme
KICH	TRIT1	1.28729e-09	1.64412e-08	<-2	7.16721	8.41002	tRNA modification enzyme
KICH	EIF4A3	1.7771e-09	2.15396e-08	-1.97666	9.70297	10.686	Translational factor
KICH	EIF4A1	4.00869e-06	1.62707e-05	-1.72625	11.81	12.5976	Translational factor
KICH	CDKAL1	1e-10	8.71118e-10	-1.70396	7.36975	8.13864	tRNA modification enzyme
KICH	EIF4E3	0.00682248	0.0121703	-1.68197	8.67078	9.42094	Translational factor
KICH	EIF2B4	1.42249e-06	6.58007e-06	-1.60062	8.57135	9.24998	Translational factor
KICH	ELP4	4.46782e-06	1.79233e-05	-1.55895	7.40732	8.0479	tRNA modification enzyme
KICH	PARS2	3.10329e-05	9.88545e-05	-1.54633	6.83877	7.46762	ARS
KICH	EIF2C3	6.21345e-05	0.000181281	-1.54079	6.29266	6.91633	Translational factor
KICH	ADAT2	0.00106253	0.00227553	-1.53455	5.43799	6.0558	tRNA modification enzyme
KICH	TRMT6	0.000293588	0.000722853	-1.51442	8.32579	8.92456	tRNA modification enzyme
KICH	FARS2	1.04086e-05	3.74424e-05	-1.50526	7.66782	8.25783	ARS
KICH	EIF4EBP1	0.0815426	0.113152	-1.50324	7.60297	8.19105	Translational factor
KICH	EIF2AK4	1.18849e-05	4.1997e-05	1.50408	10.7022	10.1133	Translational factor
KICH	NSUN2	4.76945e-06	1.89818e-05	1.53284	10.4201	9.80386	tRNA modification enzyme
KICH	EIF3CL	9.01056e-08	5.98899e-07	1.55208	13.6519	13.0177	Translational factor
KICH	MARS2	5.86039e-05	0.000172065	1.56863	8.30584	7.65634	ARS
KICH	NAT10	2.75296e-06	1.16385e-05	1.60322	10.192	9.51098	tRNA modification enzyme
KICH	TRMT1	1.0278e-05	3.70257e-05	1.60516	9.37703	8.69432	tRNA modification enzyme
KICH	TRMT61A	3.74673e-05	0.000116358	1.62347	9.39606	8.69698	tRNA modification enzyme
KICH	ELP3	0.00054086	0.00124406	1.62644	10.6423	9.94062	tRNA modification enzyme
KICH	DUS2L	3.36721e-06	1.39077e-05	1.62742	8.16679	7.4642	tRNA modification enzyme
KICH	AARS	8.30813e-07	4.10551e-06	1.63843	12.2239	11.5116	ARS
KICH	YARS2	1e-10	6.33891e-10	1.67612	8.76412	8.01899	ARS
KICH	VCPIP1	4.03428e-07	2.19095e-06	1.6908	9.52325	8.76555	Translational factor
KICH	MARS	4.43637e-08	3.26044e-07	1.71842	11.3351	10.554	ARS
KICH	EIF5A2	0.0132602	0.0221626	1.76161	8.22508	7.40818	Translational factor
KICH	YARS	2.83817e-07	1.6138e-06	1.78729	10.7034	9.86561	ARS
KICH	EIF4EBP3	0.000414305	0.000981198	1.84845	9.28323	8.39692	Translational factor
KICH	LARS2	3.2758e-07	1.82546e-06	1.86416	10.5009	9.60235	ARS
KICH	TARS	1.95194e-06	8.66886e-06	1.99899	11.1513	10.152	ARS
KICH	CARS	7.07328e-09	6.8904e-08	2	10.242	9.16124	ARS
KICH	EARS2	5.96838e-10	8.90296e-09	2	10.253	9.22095	ARS
KICH	GARS	1.001e-08	9.24128e-08	2	11.7039	10.5546	ARS
KICH	KIAA1456	0.000562894	0.00128935	2	9.19124	7.92234	tRNA modification enzyme
KICH	PABPC4L	1.78555e-07	1.07986e-06	>2	8.01353	5.88267	Translational factor
KIRC	LARS2	1e-10	1.20501e-27	<-2	8.4369	9.88768	ARS
KIRC	EIF1B	8.95622e-30	7.83976e-28	-1.9861	9.22743	10.2174	Translational factor
KIRC	RG9MTD2	1e-10	6.77451e-17	-1.71646	6.62998	7.40942	tRNA modification enzyme
KIRC	PABPC5	1.18233e-07	2.78534e-07	-1.71099	4.32134	5.09617	Translational factor
KIRC	ADAT1	1e-10	2.52699e-13	-1.65693	7.85172	8.58023	tRNA modification enzyme
KIRC	KIAA1456	1.52735e-06	3.23113e-06	-1.61627	7.34054	8.03321	tRNA modification enzyme
KIRC	EIF1AY	0.000706915	0.00112719	-1.58706	5.86942	6.53577	Translational factor
KIRC	TRMT6	1e-10	6.1641e-16	-1.56572	8.12388	8.77071	tRNA modification enzyme
KIRC	DARS2	1e-10	9.56525e-16	-1.52063	9.09815	9.70282	ARS
KIRC	NARS2	1e-10	1.45408e-14	-1.50388	8.45367	9.04236	ARS
KIRC	EIF3B	5.81869e-18	4.52348e-17	1.51899	11.8486	11.2455	Translational factor
KIRC	TRMT1	1.26088e-10	4.00703e-10	1.5441	8.64751	8.02074	tRNA modification enzyme
KIRC	PABPC1	3.47766e-14	1.65117e-13	1.571	13.8421	13.1904	Translational factor
KIRC	PABPC1L	0.000557222	0.000898124	1.57988	6.31126	5.65144	Translational factor
KIRC	PABPC3	1.11807e-13	5.00889e-13	1.58871	7.24147	6.57361	Translational factor
KIRC	CARS	1e-10	2.89447e-22	1.69281	9.812	9.05258	ARS
KIRC	EIF4A1	1.24208e-21	1.78438e-20	1.81546	13.2785	12.4182	Translational factor
KIRC	DARS	1e-10	1.87593e-24	2	12.0705	10.9496	ARS
KIRC	PABPC4L	7.77736e-13	3.14707e-12	>2	7.51792	6.38731	Translational factor
KIRC	EIF4EBP3	1.98213e-14	9.69988e-14	>2	9.38118	8.22131	Translational factor
KIRC	EIF4EBP1	4.98031e-18	3.92989e-17	>2	9.35115	7.71836	Translational factor
KIRP	EIF1AY	1.71576e-05	7.11038e-05	<-2	3.99546	6.0407	Translational factor
KIRP	RG9MTD2	1e-10	1.9086e-09	<-2	5.94683	7.0755	tRNA modification enzyme
KIRP	KIAA1456	0.00751165	0.0152656	-1.72004	7.26884	8.05128	tRNA modification enzyme
KIRP	TRMU	2.29021e-05	9.12284e-05	-1.59494	7.76796	8.44147	tRNA modification enzyme
KIRP	DHX29	4.41834e-07	2.90082e-06	-1.54567	9.44333	10.0716	Translational factor
KIRP	EIF1B	4.04446e-06	2.01159e-05	-1.53146	9.50604	10.121	Translational factor
KIRP	EIF5AL1	1.38059e-09	2.04737e-08	1.51352	10.5426	9.94466	Translational factor
KIRP	PABPC4	1.11193e-07	8.83615e-07	1.54777	11.4593	10.8291	Translational factor
KIRP	EIF5A	5.50954e-09	6.74587e-08	1.55922	12.7896	12.1488	Translational factor
KIRP	VARS	5.58293e-07	3.56914e-06	1.57931	11.1871	10.5278	ARS
KIRP	EIF3B	3.20705e-11	8.34207e-10	1.58906	12.0413	11.3732	Translational factor
KIRP	PUS1	1.82414e-10	3.60887e-09	1.62038	8.6549	7.95856	tRNA modification enzyme
KIRP	GARS	9.98726e-08	8.05784e-07	1.62716	11.3067	10.6043	ARS
KIRP	YARS2	1e-10	1.10467e-09	1.65578	8.61087	7.88336	ARS
KIRP	TRMT1	8.2645e-08	6.84595e-07	1.70325	9.40439	8.6361	tRNA modification enzyme
KIRP	EIF4A1	3.63439e-11	9.25051e-10	1.81734	13.2556	12.3938	Translational factor
KIRP	EIF4EBP1	7.79302e-07	4.76595e-06	>2	9.21111	8.04532	Translational factor
LIHC	EIF4E3	1.87606e-08	1.41794e-07	<-2	7.62578	9.05946	Translational factor
LIHC	KIAA1456	1.0853e-08	8.73327e-08	<-2	4.27545	6.46915	tRNA modification enzyme
LIHC	EIF5	3.16164e-08	2.23911e-07	-1.60018	12.1817	12.86	Translational factor
LIHC	TRMT6	7.22763e-08	4.65824e-07	1.50964	8.35379	7.75958	tRNA modification enzyme
LIHC	HARS2	8.56658e-10	9.14781e-09	1.51165	9.55101	8.95489	ARS
LIHC	TRMT1	3.12859e-09	2.89692e-08	1.56413	9.42441	8.77906	tRNA modification enzyme
LIHC	QARS	1e-10	3.62127e-11	1.56988	11.9427	11.292	ARS
LIHC	PABPC1	9.28709e-06	3.57511e-05	1.59712	14.2699	13.5944	Translational factor
LIHC	IARS	3.32507e-09	3.06131e-08	1.62981	10.7066	10.0019	ARS
LIHC	MARS	1e-10	1.39495e-11	1.65014	10.9514	10.2288	ARS
LIHC	AARS2	1e-10	8.72872e-10	1.65488	9.16236	8.43563	ARS
LIHC	LARS	1e-10	2.43755e-12	1.68857	10.807	10.0512	ARS
LIHC	EIF2C2	9.4476e-08	5.91524e-07	1.69889	7.55233	6.78773	Translational factor
LIHC	GARS	1e-10	1.10847e-09	1.70987	11.4587	10.6848	ARS
LIHC	VARS	1e-10	5.11314e-10	1.79531	11.5856	10.7414	ARS
LIHC	DARS2	1.33385e-09	1.34973e-08	1.85571	9.73248	8.84051	ARS
LIHC	WDR4	1e-10	4.91746e-10	1.8978	7.57811	6.65378	tRNA modification enzyme
LIHC	EPRS	1e-10	7.83999e-12	1.92106	11.5168	10.5749	ARS
LIHC	EIF3C	0.0109391	0.0199096	>2	6.99821	5.94432	Translational factor
LIHC	PABPC1L	9.82868e-06	3.75583e-05	>2	7.73778	6.64133	Translational factor
LIHC	PABPC4L	6.78817e-10	7.449e-09	>2	3.64147	2.25878	Translational factor
LUAD	EIF4E3	4.34266e-14	3.76074e-13	<-2	9.25323	10.2672	Translational factor
LUAD	KIAA1456	1e-10	7.68351e-14	<-2	5.35564	6.939	tRNA modification enzyme
LUAD	PABPC5	1.98391e-07	5.92922e-07	-1.90188	3.83656	4.76399	Translational factor
LUAD	EIF4EBP3	8.20008e-07	2.24386e-06	-1.68811	7.52802	8.28343	Translational factor
LUAD	WARS	5.85893e-06	1.422e-05	-1.62087	12.2741	12.9709	ARS
LUAD	EIF1B	2.48315e-12	1.55988e-11	-1.51688	9.15907	9.76018	Translational factor
LUAD	TRMT6	1.23318e-08	4.3674e-08	1.50315	8.88223	8.29424	tRNA modification enzyme
LUAD	EIF2C2	1.58506e-07	4.81478e-07	1.51016	8.01067	7.41597	Translational factor
LUAD	PABPC1L2B	0.0087822	0.0135764	1.52075	0.708956	0.104173	Translational factor
LUAD	EIF2S3	5.19975e-12	3.09332e-11	1.52337	12.296	11.6887	Translational factor
LUAD	TRIT1	1.0377e-10	4.98459e-10	1.53347	8.59656	7.97976	tRNA modification enzyme
LUAD	EIF2B2	4.55374e-15	4.76767e-14	1.53591	9.25809	8.639	Translational factor
LUAD	DARS	1e-10	3.89683e-15	1.54341	10.9309	10.3048	ARS
LUAD	EIF4G3	1.97103e-13	1.49354e-12	1.54503	10.6224	9.99477	Translational factor
LUAD	EIF4A3	3.04727e-14	2.72055e-13	1.56115	10.8422	10.1996	Translational factor
LUAD	EIF3I	4.38212e-15	4.59857e-14	1.56717	11.9836	11.3354	Translational factor
LUAD	NAT10	1e-10	2.75988e-14	1.56966	10.2934	9.64294	tRNA modification enzyme
LUAD	EIF4E1B	0.00384922	0.00630761	1.5766	0.719929	0.063114	Translational factor
LUAD	YARS2	1e-10	4.07119e-10	1.61964	8.51752	7.82185	ARS
LUAD	ADAT1	1e-10	4.28804e-15	1.63613	8.40055	7.69026	tRNA modification enzyme
LUAD	RARS	1e-10	2.57635e-16	1.65803	10.4274	9.69796	ARS
LUAD	FTSJ1	1e-10	6.82248e-17	1.6705	9.79262	9.05234	tRNA modification enzyme
LUAD	EARS2	1e-10	2.99853e-18	1.68359	9.29746	8.54592	ARS
LUAD	MARS	1e-10	4.22715e-16	1.70182	11.1517	10.3846	ARS
LUAD	MARS2	1e-10	7.64952e-12	1.76158	7.64336	6.82649	ARS
LUAD	EIF2AK2	4.79719e-14	4.11154e-13	1.76278	9.12859	8.31074	Translational factor
LUAD	FARSB	1e-10	1.94588e-17	1.77083	9.84955	9.02513	ARS
LUAD	EIF6	4.86693e-16	6.04164e-15	1.7718	11.5563	10.7311	Translational factor
LUAD	IARS2	1e-10	8.15049e-17	1.77803	11.6475	10.8172	ARS
LUAD	IARS	1e-10	4.35447e-17	1.79737	11.4039	10.558	ARS
LUAD	EIF3B	2.42271e-13	1.80055e-12	1.81625	12.1414	11.2805	Translational factor
LUAD	WDR4	1e-10	6.06243e-12	1.83282	7.48405	6.60998	tRNA modification enzyme
LUAD	TARS	1e-10	6.9599e-13	1.83425	10.9907	10.1155	ARS
LUAD	PABPC1	5.77141e-13	4.02913e-12	1.84426	14.8099	13.9269	Translational factor
LUAD	PUS1	1e-10	6.57802e-13	1.86451	8.46562	7.56683	tRNA modification enzyme
LUAD	NSUN2	1e-10	9.39227e-14	1.90628	10.9124	9.98166	tRNA modification enzyme
LUAD	EIF2AK1	3.99641e-23	2.86136e-21	1.91665	12.2823	11.3437	Translational factor
LUAD	EPRS	1e-10	4.16674e-20	1.96034	11.8775	10.9064	ARS
LUAD	PARS2	1e-10	5.63979e-15	1.98048	7.14361	6.15776	ARS
LUAD	PABPC3	4.33e-12	2.61005e-11	1.99052	8.82295	7.82981	Translational factor
LUAD	DARS2	1e-10	3.57678e-17	2	9.40886	8.20788	ARS
LUAD	GARS	1e-10	6.04457e-17	2	11.3851	10.345	ARS
LUAD	TARS2	1e-10	4.71041e-16	2	9.41603	8.41563	ARS
LUAD	VARS	1e-10	3.12498e-16	2	11.3448	10.1541	ARS
LUAD	METTL1	1e-10	6.50691e-15	2	8.85449	7.48643	tRNA modification enzyme
LUAD	EIF3C	0.000131071	0.000263824	>2	7.8109	6.68382	Translational factor
LUAD	EIF4EBP1	1.00626e-10	4.84378e-10	>2	9.36377	8.17569	Translational factor
LUAD	PABPC1L	1.64974e-07	4.99953e-07	>2	7.65984	6.40712	Translational factor
LUSC	EIF4E3	1.2292e-21	3.52402e-20	<-2	8.3239	10.1667	Translational factor
LUSC	PABPC5	1.50894e-11	6.24861e-11	<-2	3.25002	4.80386	Translational factor
LUSC	EIF4EBP3	9.34876e-09	2.66269e-08	<-2	7.16059	8.17077	Translational factor
LUSC	KIAA1456	1e-10	1.05584e-13	<-2	4.2584	6.75428	tRNA modification enzyme
LUSC	WARS	4.95132e-09	1.45602e-08	-1.88112	12.1817	13.0933	ARS
LUSC	TRDMT1	1.87326e-08	5.13778e-08	-1.75511	6.61526	7.42682	tRNA modification enzyme
LUSC	EIF1AY	0.000156348	0.000273687	-1.74887	5.50279	6.30921	Translational factor
LUSC	EIF1B	4.1576e-14	2.62049e-13	-1.62594	9.03056	9.73184	Translational factor
LUSC	EIF2C4	3.18053e-09	9.57456e-09	-1.55363	8.50971	9.14535	Translational factor
LUSC	CARS	1e-10	2.86148e-12	1.50289	10.1491	9.56132	ARS
LUSC	EIF3D	2.49577e-11	9.97598e-11	1.5063	12.376	11.785	Translational factor
LUSC	AARS2	2.01939e-10	7.12102e-10	1.50993	8.90333	8.30885	ARS
LUSC	EIF2C3	2.16609e-07	5.24767e-07	1.51277	7.49839	6.9012	Translational factor
LUSC	EIF3M	1.60317e-08	4.43624e-08	1.52267	11.3954	10.7888	Translational factor
LUSC	EIF2S2	7.33952e-10	2.40376e-09	1.52805	11.1951	10.5834	Translational factor
LUSC	TRMT12	1.64956e-10	5.88148e-10	1.53586	8.47719	7.85814	tRNA modification enzyme
LUSC	EIF2A	8.09139e-09	2.31902e-08	1.53828	11.2622	10.6409	Translational factor
LUSC	EIF3J	2.30265e-11	9.25868e-11	1.57312	10.6647	10.011	Translational factor
LUSC	TRMT5	1e-10	4.76356e-11	1.58099	8.80363	8.1428	tRNA modification enzyme
LUSC	TRMT1	1e-10	6.59612e-11	1.58312	9.23876	8.57599	tRNA modification enzyme
LUSC	FTSJ1	1e-10	5.72498e-12	1.5914	9.87893	9.20863	tRNA modification enzyme
LUSC	EIF5B	1.93313e-13	1.07637e-12	1.61779	11.9107	11.2167	Translational factor
LUSC	EARS2	1e-10	2.17515e-14	1.62373	9.30227	8.60296	ARS
LUSC	PABPC1L2B	0.00119739	0.00188887	1.62512	0.842578	0.142036	Translational factor
LUSC	TRMU	7.92062e-10	2.58476e-09	1.65713	8.1544	7.42571	tRNA modification enzyme
LUSC	EIF2AK1	1.85544e-17	2.11715e-16	1.70793	12.1341	11.3619	Translational factor
LUSC	TRMT2A	1e-10	7.24411e-11	1.71093	9.55369	8.77891	tRNA modification enzyme
LUSC	IARS2	1e-10	1.98092e-17	1.73099	11.6629	10.8713	ARS
LUSC	FARSA	1e-10	3.92443e-16	1.73189	10.5197	9.72738	ARS
LUSC	MARS	1e-10	1.87082e-15	1.78271	11.4124	10.5783	ARS
LUSC	TARS2	1e-10	1.76148e-12	1.79774	9.33059	8.48441	ARS
LUSC	TRMT61B	1e-10	5.14132e-14	1.79828	8.45967	7.61305	tRNA modification enzyme
LUSC	RG9MTD1	3.0461e-09	9.1941e-09	1.8026	9.42599	8.57592	tRNA modification enzyme
LUSC	EPRS	1e-10	3.91904e-15	1.8108	11.8327	10.9761	ARS
LUSC	EIF5A	2.53511e-12	1.1832e-11	1.82644	12.977	12.1079	Translational factor
LUSC	EIF5AL1	4.45737e-12	1.99955e-11	1.84826	10.8978	10.0116	Translational factor
LUSC	DARS	1e-10	4.85474e-16	1.86382	11.1906	10.2923	ARS
LUSC	VARS	1e-10	4.14583e-13	1.88023	11.1938	10.2828	ARS
LUSC	TRIT1	1e-10	1.7364e-13	1.91015	8.9846	8.05092	tRNA modification enzyme
LUSC	PARS2	1e-10	6.25145e-12	1.9181	7.0986	6.15893	ARS
LUSC	EIF4A3	4.73158e-15	3.51382e-14	1.92537	11.3012	10.3561	Translational factor
LUSC	NAT10	1e-10	7.15204e-16	1.92795	10.7243	9.77723	tRNA modification enzyme
LUSC	EIF6	3.9553e-13	2.09033e-12	1.95701	11.7438	10.7751	Translational factor
LUSC	MARS2	7.03646e-09	2.03259e-08	1.96764	7.91061	6.93414	ARS
LUSC	DARS2	1e-10	7.85852e-18	2	9.6611	8.32033	ARS
LUSC	FARSB	1e-10	2.36788e-17	2	10.1759	9.11369	ARS
LUSC	GARS	1e-10	6.10978e-15	2	11.5068	10.4653	ARS
LUSC	IARS	1e-10	1.76983e-14	2	11.7676	10.7249	ARS
LUSC	SARS2	1e-10	4.03365e-14	2	9.01333	7.90757	ARS
LUSC	TARS	1e-10	3.21741e-21	2	11.7455	10.2124	ARS
LUSC	YARS2	1e-10	1.72328e-14	2	8.88649	7.85311	ARS
LUSC	METTL1	1e-10	1.12051e-13	2	8.85714	7.70605	tRNA modification enzyme
LUSC	NSUN2	1e-10	5.28699e-18	2	11.296	10.061	tRNA modification enzyme
LUSC	PUS1	1e-10	5.60582e-15	2	8.89414	7.69176	tRNA modification enzyme
LUSC	TRMT6	1e-10	2.32939e-15	2	9.50774	8.37884	tRNA modification enzyme
LUSC	WDR4	1e-10	1.14163e-16	2	8.06433	6.83488	tRNA modification enzyme
LUSC	EIF2B5	8.8775e-15	6.28886e-14	>2	10.785	9.77244	Translational factor
LUSC	EIF2AK2	2.13438e-12	1.00619e-11	>2	9.60005	8.53985	Translational factor
LUSC	PABPC1L	4.22029e-07	9.85992e-07	>2	7.6842	6.55641	Translational factor
LUSC	EIF4G1	3.64672e-19	5.993e-18	>2	14.0425	12.8471	Translational factor
LUSC	PABPC1	3.39003e-22	1.12945e-20	>2	15.215	14.0104	Translational factor
LUSC	PABPC3	1.83496e-20	3.99069e-19	>2	8.59194	7.38422	Translational factor
LUSC	EIF3B	7.71981e-19	1.18858e-17	>2	12.5823	11.3671	Translational factor
LUSC	EIF2C2	1.49626e-13	8.47571e-13	>2	9.06758	7.74629	Translational factor
LUSC	EIF3C	2.51748e-06	5.41668e-06	>2	8.18146	6.73051	Translational factor
LUSC	EIF5A2	3.6806e-10	1.25718e-09	>2	8.43384	6.91864	Translational factor
LUSC	EIF4EBP1	3.66923e-18	4.90957e-17	>2	10.5352	8.25214	Translational factor
PRAD	KIAA1456	2.25348e-06	9.92454e-06	-1.69392	5.21818	5.97855	tRNA modification enzyme
PRAD	PABPC4L	1.20743e-06	5.66778e-06	-1.64343	6.27261	6.98933	Translational factor
PRAD	ELP3	3.23477e-08	2.27825e-07	-1.50561	9.34676	9.93711	tRNA modification enzyme
PRAD	EIF4EBP1	0.000803401	0.00191874	1.5227	9.23642	8.62979	Translational factor
PRAD	MARS2	3.29458e-09	3.03975e-08	1.58744	7.49891	6.83221	ARS
PRAD	PABPC1L2A	2.10883e-05	7.33711e-05	>2	6.07253	4.53242	Translational factor
PRAD	PABPC1L2B	3.27805e-06	1.38934e-05	>2	8.48904	6.56098	Translational factor
READ	PABPC5	0.00018437	0.0122714	<-2	2.39865	5.21417	Translational factor
READ	EIF4E3	0.0010209	0.018237	<-2	8.49252	10.775	Translational factor
READ	PABPC4L	0.0654857	0.153714	<-2	3.50378	4.77999	Translational factor
READ	EIF1AY	0.143159	0.259232	<-2	2.2261	3.47175	Translational factor
READ	KIAA1456	0.0621854	0.148452	-1.81967	5.6846	6.54828	tRNA modification enzyme
READ	EIF5	0.0077731	0.0434536	-1.70907	11.9056	12.6788	Translational factor
READ	EIF3K	0.0266839	0.0864837	-1.52026	11.676	12.2803	Translational factor
READ	YARS2	0.12993	0.242231	1.50683	8.81408	8.22256	ARS
READ	CARS2	0.0865537	0.184541	1.54149	10.1893	9.565	ARS
READ	TRMT2A	0.0390884	0.109964	1.54312	9.083	8.45715	tRNA modification enzyme
READ	EIF6	0.00388086	0.0303149	1.55455	12.0581	11.4216	Translational factor
READ	TRIT1	0.00507656	0.0350382	1.55888	8.88909	8.24858	tRNA modification enzyme
READ	WARS	0.0406386	0.112896	1.56614	11.5269	10.8797	ARS
READ	VARS2	0.00294991	0.0268293	1.58006	9.39882	8.73884	ARS
READ	AARS	0.0423162	0.115798	1.5842	11.3327	10.6689	ARS
READ	EIF5A2	0.0789203	0.1741	1.60622	8.06071	7.37704	Translational factor
READ	SARS2	0.00124721	0.0191275	1.61109	8.86291	8.17487	ARS
READ	TRMT61A	0.0262974	0.085637	1.63219	9.33391	8.6271	tRNA modification enzyme
READ	EIF4EBP1	0.153424	0.271971	1.63414	9.6208	8.91227	Translational factor
READ	EIF3C	0.190584	0.315335	1.63625	8.03243	7.32203	Translational factor
READ	DARS2	0.0251916	0.0838018	1.6471	10.0111	9.29113	ARS
READ	LARS2	0.00620681	0.0386436	1.64976	9.89058	9.16832	ARS
READ	EIF3A	0.00815074	0.0443365	1.65414	13.042	12.3159	Translational factor
READ	EIF2AK1	0.00334408	0.0283375	1.68259	12.5556	11.8049	Translational factor
READ	EPRS	0.0389588	0.109704	1.70486	11.8869	11.1172	ARS
READ	DARS	0.021269	0.0761438	1.74574	11.3084	10.5046	ARS
READ	FARSB	0.00673619	0.0404678	1.76672	10.9607	10.1396	ARS
READ	MARS	0.0102343	0.0499899	1.78205	11.1703	10.3367	ARS
READ	EIF2S2	0.0274827	0.0880489	1.83407	11.4254	10.5504	Translational factor
READ	PABPC4	0.016892	0.0657266	1.85095	11.8614	10.9731	Translational factor
READ	VCP	0.00969471	0.0484598	1.86938	13.1247	12.2221	Translational factor
READ	EIF4G1	0.0281	0.0890359	1.86947	13.2713	12.3686	Translational factor
READ	FARSA	0.000241356	0.0128402	1.88623	10.7748	9.85926	ARS
READ	TARS2	0.00972662	0.0485916	1.8982	9.43824	8.51361	ARS
READ	NSUN2	9.61013e-05	0.0114369	1.95664	11.1036	10.1352	tRNA modification enzyme
READ	YARS	0.00288262	0.0265159	1.99926	11.0921	10.0926	ARS
READ	EARS2	0.00132424	0.0194393	2	9.88653	8.77497	ARS
READ	GARS	0.00239257	0.0244924	2	11.7776	10.4071	ARS
READ	IARS	0.00250004	0.0249605	2	12.0242	10.7743	ARS
READ	MARS2	0.00606339	0.0382493	2	9.00359	7.97943	ARS
READ	VARS	0.000888272	0.0172354	2	11.3289	9.8417	ARS
READ	ADAT2	0.000784656	0.0166585	2	8.67217	6.8812	tRNA modification enzyme
READ	FTSJ1	0.00118199	0.0188176	2	9.88456	8.74316	tRNA modification enzyme
READ	METTL1	0.000333724	0.0138212	2	8.79779	7.16711	tRNA modification enzyme
READ	NAT10	0.000816992	0.0168987	2	10.9493	9.48495	tRNA modification enzyme
READ	PUS1	1.20635e-07	0.00150198	2	9.77588	7.83384	tRNA modification enzyme
READ	TRMT1	0.00137594	0.0197911	2	9.6904	8.31688	tRNA modification enzyme
READ	TRMT6	0.00950637	0.0479957	2	9.36994	8.29014	tRNA modification enzyme
READ	WDR4	0.000342686	0.0139022	2	8.53852	6.55464	tRNA modification enzyme
READ	EIF2S3	0.0278359	0.0886214	>2	13.1048	12.0379	Translational factor
READ	EIF5B	0.00613459	0.0384399	>2	11.9103	10.822	Translational factor
READ	PABPC1	0.000213556	0.0128248	>2	15.5017	14.3218	Translational factor
READ	EIF2C2	0.000858152	0.0170828	>2	8.49578	7.23558	Translational factor
READ	PABPC3	0.000732622	0.0165351	>2	9.25768	7.97367	Translational factor
READ	EIF3B	0.000503051	0.0154704	>2	12.8247	11.283	Translational factor
READ	PABPC1L	0.000949775	0.0176868	>2	8.15185	4.9744	Translational factor
STAD	EIF4E3	7.88064e-09	4.93911e-07	<-2	9.06274	10.4056	Translational factor
STAD	EIF1AY	1.28351e-05	0.000118919	<-2	5.2325	6.56976	Translational factor
STAD	PABPC5	0.00120344	0.00450472	<-2	3.51273	4.64805	Translational factor
STAD	KIAA1456	0.000397553	0.0018339	<-2	4.36542	5.40424	tRNA modification enzyme
STAD	PABPC4L	0.012325	0.0300014	-1.8465	4.43539	5.32018	Translational factor
STAD	EIF3L	3.71267e-07	7.80789e-06	-1.63063	12.2261	12.9316	Translational factor
STAD	EIF4A2	1.43576e-05	0.000129456	-1.62986	12.1073	12.812	Translational factor
STAD	EIF2C4	0.000359911	0.00169536	-1.60764	8.11276	8.79771	Translational factor
STAD	FARSA	1.26348e-07	3.57089e-06	1.5063	10.4891	9.89808	ARS
STAD	ADAT1	0.000210756	0.00109921	1.57265	8.09934	7.44614	tRNA modification enzyme
STAD	EIF2AK1	1.71665e-05	0.000148136	1.59481	12.1761	11.5027	Translational factor
STAD	EIF4EBP1	0.00896693	0.0231132	1.5975	10.2667	9.59085	Translational factor
STAD	TRMT1	1.08294e-09	1.41965e-07	1.61622	9.03717	8.34454	tRNA modification enzyme
STAD	EIF3B	2.62583e-09	2.54114e-07	1.62313	12.1306	11.4318	Translational factor
STAD	ADAT2	9.4497e-05	0.000577034	1.62383	7.30407	6.60467	tRNA modification enzyme
STAD	MARS2	0.000239457	0.00121999	1.64419	8.16723	7.44986	ARS
STAD	NAT10	2.19616e-07	5.3413e-06	1.71846	10.3697	9.58863	tRNA modification enzyme
STAD	NSUN2	9.55504e-07	1.59185e-05	1.76179	10.5541	9.73706	tRNA modification enzyme
STAD	EIF2C2	5.51537e-05	0.000377718	1.80192	9.23931	8.38977	Translational factor
STAD	VARS	9.14195e-07	1.54179e-05	1.82326	11.3756	10.5091	ARS
STAD	DARS2	6.72607e-05	0.000440399	1.84728	9.52953	8.64413	ARS
STAD	TRMT6	1.99972e-08	9.9096e-07	1.86013	8.72476	7.82935	tRNA modification enzyme
STAD	WDR4	6.67183e-06	7.18899e-05	1.86639	7.88796	6.9877	tRNA modification enzyme
STAD	EIF3C	0.000442575	0.00200504	1.86758	8.53994	7.63877	Translational factor
STAD	WARS	0.000373687	0.00174557	2	12.3983	11.3754	ARS
STAD	METTL1	1.14207e-09	1.45793e-07	2	8.23291	7.18396	tRNA modification enzyme
STAD	PUS1	2.6311e-10	6.94761e-08	2	8.80151	7.75749	tRNA modification enzyme
STAD	PABPC1L	2.31983e-08	1.10515e-06	>2	7.5117	5.69272	Translational factor
THCA	PABPC5	3.18878e-08	1.20046e-07	<-2	4.70272	5.7548	Translational factor
THCA	KIAA1456	1e-10	1.3523e-16	<-2	9.46498	11.1472	tRNA modification enzyme
THCA	EIF5A2	6.01354e-15	9.17727e-14	-1.91993	5.90304	6.84409	Translational factor
THCA	EIF2AK3	3.31264e-09	1.4764e-08	-1.60351	9.47854	10.1598	Translational factor
THCA	RG9MTD2	1e-10	4.83278e-13	-1.56136	6.84693	7.48974	tRNA modification enzyme
THCA	VARS	1e-10	2.29326e-14	1.50137	10.5161	9.92984	ARS
THCA	GARS	1e-10	5.61449e-14	1.53299	10.9276	10.3112	ARS
THCA	PABPC1L	1.09206e-05	2.6777e-05	1.56491	8.58492	7.93884	Translational factor
THCA	WARS	9.49543e-07	2.76926e-06	1.6737	12.6639	11.9208	ARS
THCA	EIF4EBP1	1.15396e-08	4.6868e-08	1.77424	7.3601	6.53289	Translational factor
UCEC	PABPC5	0.000319559	0.0125433	<-2	2.55353	6.25831	Translational factor
UCEC	EIF4E3	0.0207963	0.0890852	<-2	8.4763	10.1208	Translational factor
UCEC	EIF3L	0.0028201	0.0310541	-1.93487	12.6605	13.6128	Translational factor
UCEC	EIF4B	0.00456871	0.0398636	-1.89482	12.8069	13.7289	Translational factor
UCEC	ALKBH8	0.0217762	0.0910876	-1.77383	7.17611	8.00298	tRNA modification enzyme
UCEC	EIF1B	0.0218865	0.0912579	-1.69445	9.52683	10.2877	Translational factor
UCEC	EIF1	0.0167005	0.0788393	-1.62545	13.007	13.7078	Translational factor
UCEC	EIF3D	0.0429825	0.134108	-1.50955	12.0144	12.6085	Translational factor
UCEC	EIF2S2	0.0098549	0.0590571	1.52375	11.0297	10.4221	Translational factor
UCEC	FARSB	0.00862172	0.0548037	1.52687	10.3615	9.75091	ARS
UCEC	CARS2	0.0430089	0.134108	1.54038	10.1228	9.49955	ARS
UCEC	SARS2	0.00272648	0.030591	1.54405	9.24709	8.62037	ARS
UCEC	PUS1	0.0617412	0.167682	1.57915	9.27221	8.61306	tRNA modification enzyme
UCEC	EIF4E2	0.00098703	0.0194026	1.62373	10.9306	10.2313	Translational factor
UCEC	EIF5AL1	0.00285889	0.0312863	1.63131	10.7634	10.0573	Translational factor
UCEC	EIF5B	0.0141865	0.0723181	1.63252	11.9309	11.2238	Translational factor
UCEC	CARS	0.0313111	0.110692	1.65958	10.2014	9.47056	ARS
UCEC	WARS	0.181598	0.32862	1.70792	11.9307	11.1585	ARS
UCEC	PABPC1	0.00669172	0.0485289	1.72403	15.0347	14.2489	Translational factor
UCEC	EIF5A	0.00104719	0.0198433	1.75634	12.9549	12.1424	Translational factor
UCEC	EIF2B5	0.0385301	0.125598	1.77176	10.5934	9.76826	Translational factor
UCEC	ADAT2	0.0251228	0.0980048	1.78226	8.19131	7.3576	tRNA modification enzyme
UCEC	EPRS	0.0225382	0.0927503	1.80748	11.9001	11.0462	ARS
UCEC	VARS	0.000353516	0.0130705	1.83906	11.2475	10.3685	ARS
UCEC	MARS2	0.0959442	0.221182	1.86759	7.60793	6.70675	ARS
UCEC	EIF4G1	0.0119412	0.0653784	1.88719	13.3651	12.4489	Translational factor
UCEC	TRMT6	0.0156312	0.0757575	1.89409	9.23907	8.31756	tRNA modification enzyme
UCEC	TARS2	0.012939	0.0684964	1.93617	9.60982	8.65661	ARS
UCEC	DARS2	0.0032823	0.0334824	2	9.22096	7.74572	ARS
UCEC	GARS	0.00063409	0.0163784	2	11.5667	10.3302	ARS
UCEC	MARS	0.00140541	0.0227519	2	11.2211	10.1384	ARS
UCEC	TARS	0.00410502	0.037564	2	11.4618	10.0897	ARS
UCEC	YARS2	0.00128937	0.0219845	2	9.14473	8.05848	ARS
UCEC	YARS	0.00141109	0.0227658	2	11.0976	10.066	ARS
UCEC	ADAT3	0.00758358	0.0516442	2	6.70543	5.63288	tRNA modification enzyme
UCEC	ELP3	0.00201759	0.0268177	2	11.3594	9.8374	tRNA modification enzyme
UCEC	EIF2AK1	0.000694885	0.0171693	>2	12.136	11.1189	Translational factor
UCEC	EIF2C3	0.00714536	0.0500643	>2	7.52979	6.24449	Translational factor
UCEC	EIF2C2	0.00718915	0.0502482	>2	8.23197	6.7559	Translational factor
UCEC	EIF2AK2	0.00290089	0.0315657	>2	9.16301	7.4171	Translational factor
UCEC	PABPC1L	0.0199671	0.086986	>2	9.32001	7.27438	Translational factor
UCEC	EIF4EBP1	9.41824e-05	0.00864958	>2	10.3103	8.25748	Translational factor
